# Supplementary material for: A new species of Pelodiscus from northeastern Indochina (Testudines, Trionychidae)
Source: Zookeys. 2019 Feb 13;(824):71–86. doi: 10.3897/zookeys.824.31376 (PMC6382751; doi:10.3897/zookeys.824.31376)
Supplement: XML Treatment for Pelodiscus variegatus [file zookeys.824.31376-treatment1.xml]

<!DOCTYPE tp:taxon-treatment
  PUBLIC "-//TaxonX//DTD Taxonomic Treatment Publishing DTD v0 20100105//EN" "tax-treatment-NSO.dtd">
<tp:taxon-treatment xmlns:tp="http://www.plazi.org/taxpub"><tp:treatment-meta><kwd-group><label>Taxon classification</label><kwd><named-content xmlns:xlink="http://www.w3.org/1999/xlink" content-type="kingdom">Animalia</named-content></kwd><kwd><named-content xmlns:xlink="http://www.w3.org/1999/xlink" content-type="order">Testudines</named-content></kwd><kwd><named-content xmlns:xlink="http://www.w3.org/1999/xlink" content-type="family">Trionychidae</named-content></kwd></kwd-group><mixed-citation publication-type="journal"><person-group><name><surname>Farkas</surname><given-names>Balázs</given-names></name><name><surname>Ziegler</surname><given-names>Thomas</given-names></name><name><surname>Pham</surname><given-names>Cuong The</given-names></name><name><surname>Ong</surname><given-names>An Vinh</given-names></name><name><surname>Fritz</surname><given-names>Uwe</given-names></name></person-group><article-title>A new species of <italic><tp:taxon-name><tp:taxon-name-part taxon-name-part-type="genus" reg="Pelodiscus">Pelodiscus</tp:taxon-name-part></tp:taxon-name></italic> from northeastern Indochina (<tp:taxon-name><tp:taxon-name-part taxon-name-part-type="order">Testudines</tp:taxon-name-part></tp:taxon-name>, <tp:taxon-name><tp:taxon-name-part taxon-name-part-type="family">Trionychidae</tp:taxon-name-part></tp:taxon-name>)</article-title><source>Zookeys</source><day>13</day><month>2</month><year>2019</year><volume>2019</volume><issue>824</issue><fpage>71</fpage><lpage>86</lpage><pub-id pub-id-type="doi">10.3897/zookeys.824.31376</pub-id></mixed-citation></tp:treatment-meta><tp:nomenclature><tp:taxon-name>
            <tp:taxon-name-part taxon-name-part-type="genus" reg="Pelodiscus">Pelodiscus</tp:taxon-name-part>
            <tp:taxon-name-part taxon-name-part-type="species" reg="variegatus">variegatus</tp:taxon-name-part>
            <object-id xmlns:xlink="http://www.w3.org/1999/xlink" content-type="zoobank" xlink:type="simple">http://zoobank.org/95F21749-6C4A-439F-BBC0-A44B6F82F1AA</object-id>
          </tp:taxon-name><tp:taxon-status xmlns:xlink="http://www.w3.org/1999/xlink" xlink:type="simple">sp. n.</tp:taxon-status><xref ref-type="fig" rid="F1">Figs 1</xref><xref ref-type="fig" rid="F2">, 2</xref><xref ref-type="fig" rid="F3">, 3</xref><xref ref-type="fig" rid="F4">, 4</xref><xref ref-type="table" rid="T1">, Tables 1</xref><xref ref-type="table" rid="T2">, 2</xref><xref ref-type="table" rid="T3">, 3</xref><xref ref-type="table" rid="T4">, 4</xref></tp:nomenclature><tp:treatment-sec sec-type="Holotype" id="SECID0EJLAC"><title>Holotype.</title><p>Institute of Ecology and Biological Resources, Hanoi: IEBR 4480, adult female preserved in alcohol, Thai Thinh village, Kinh Mon District, Hai Duong Province, Vietnam, leg. Cuong The Pham, 20 June 2009 (Fig. <xref ref-type="fig" rid="F1">1</xref>).</p><fig id="F1" position="float" orientation="portrait"><label>Figure 1.</label><caption><p>Dorsal and ventral aspects of the holotype of <italic><tp:taxon-name><tp:taxon-name-part taxon-name-part-type="genus" reg="Pelodiscus">Pelodiscus</tp:taxon-name-part><tp:taxon-name-part taxon-name-part-type="species" reg="variegatus">variegatus</tp:taxon-name-part></tp:taxon-name></italic> sp. n. (IEBR 4480, adult female, 134.2 mm <abbrev xmlns:xlink="http://www.w3.org/1999/xlink" xlink:title="plastron length" id="ABBRID0EGMAC" xlink:type="simple">PL</abbrev>). Photographs Balázs Buzás.</p></caption><graphic xmlns:xlink="http://www.w3.org/1999/xlink" xlink:href="zookeys-824-071-g001.jpg" position="float" orientation="portrait" xlink:type="simple" id="oo_263228.jpg"/></fig></tp:treatment-sec><tp:treatment-sec sec-type="Paratypes" id="SECID0EPMAC"><title>Paratypes</title><p>(all preserved in alcohol). American Museum of Natural History, New York: AMNH 30125, hatchling, Nodoa (= Nada, Danzhou), Hainan Province, China, leg. Clifford H Pope, December 1922–July 1923; Hungarian Natural History Museum, Budapest: HNHM 2018.111.1, adult male, same data as for the holotype; HNHM 2018.112.1, female, Song Rac Lake, Cam Xuyen District, Cam Lac Commune, Ha Tinh Province, Vietnam (<named-content xmlns:xlink="http://www.w3.org/1999/xlink" content-type="dwc:verbatimCoordinates" xlink:type="simple"><named-content content-type="geo-json" specific-use="{&#34;type&#34;:&#34;Point&#34;,&#34;coordinates&#34;:[106.095700,18.166500]}" id="NCID0EYMAC" xlink:type="simple">18.1665N, 106.0957E</named-content></named-content>), leg. An Vinh Ong, Quang Xuan Hoang and Trung Van Vo, 20 October 2018; Museum of Zoology, Senckenberg Dresden: MTD 42534, adult female, through local trade (Nha Trang), Khanh Hoa Province, Vietnam, leg. Edgar Lehr, February 2000; MTD 42834, female, through local trade (from lowland forest northwest of Ky Thuong village; <xref ref-type="bibr" rid="B30">Ziegler 2002</xref>), Ha Tinh Province, Vietnam, leg. Thomas Ziegler, 12 August 1997 (field number TZ 584); MTD 44045, female, through local trade (allegedly captured in a sandy stream in Phong Nha–Ke Bang Reserve; <xref ref-type="bibr" rid="B31">Ziegler et al. 2004</xref>), Quang Binh Province, Vietnam, leg. Thomas Ziegler, August/September 2001 (field number TZ V8); Natural History Museum Vienna: NMW 30221:1–6, six hatchlings, Phuc Son, Tan Yen District, Bac Giang Province, Vietnam, leg. Hans Fruhstorfer, 1903; Zoological Collection, Vinh University, Vinh, Nghe An Province: AQT001-HTVN2018, female, Song Rac Lake, Cam Xuyen District, Cam Lac Commune, Ha Tinh Province, Vietnam (<named-content xmlns:xlink="http://www.w3.org/1999/xlink" content-type="dwc:verbatimCoordinates" xlink:type="simple"><named-content content-type="geo-json" specific-use="{&#34;type&#34;:&#34;Point&#34;,&#34;coordinates&#34;:[106.095700,18.166500]}" id="NCID0EINAC" xlink:type="simple">18.1665N, 106.0957E</named-content></named-content>), leg. An Vinh Ong, Quang Xuan Hoang and Trung Van Vo, 20 October 2018; Zoological Research Museum Alexander Koenig, Bonn: ZFMK 101820, female, through local trade (surroundings of the area named “Chin Xai” by local people; <xref ref-type="bibr" rid="B30">Ziegler 2002</xref>), Ha Tinh Province, Vietnam, leg. Thomas Ziegler, 23 August 1997 (field number TZ 679).</p></tp:treatment-sec><tp:treatment-sec sec-type="Additional specimens" id="SECID0ERNAC"><title>Additional specimens</title><p>(all preserved in alcohol). American Museum of Natural History, New York: AMNH 28345, adult female, Nodoa (= Nada, Danzhou), Hainan Province, China, leg. Clifford H Pope, December 1922–July 1923; Field Museum, Chicago: FMNH 6626 and 6627, females, Nodoa (= Nada), Hainan Province, China, leg. Clifford H Pope, 1923; Museum of Vertebrate Zoology, Berkeley: MVZ 23946, male, Kachek (= Jiaji, Qionghai), Hainan Province, China, 20 m a.s.l. (<named-content xmlns:xlink="http://www.w3.org/1999/xlink" content-type="dwc:verbatimCoordinates" xlink:type="simple"><named-content content-type="geo-json" specific-use="{&#34;type&#34;:&#34;Point&#34;,&#34;coordinates&#34;:[116.650000,23.366670]}" id="NCID0E1NAC" xlink:type="simple">23.36667N, 116.65E</named-content></named-content>), leg. J Linsley Gressitt, 8 August 1935; Natural History Museum Vienna: NMW 30219:1, female, River of Mount Wuchi (= Wanquan He, Wuzhi Shan), Hainan Province, China, don. Franz Steindachner, 1906; NMW 30232:3, adult male, Kau-kong River (to be identified with Gaogong He according to <xref ref-type="bibr" rid="B28">Zhao and Adler 1993</xref>), Hainan Province, China, don. Franz Steindachner, 1906; Naturalis Leiden: RMNH 4752 and 4753, juveniles, “Annam” (= possibly Phuc Son, Tan Yen District, Bac Giang Province, Vietnam, the declared origin of all of Fruhstorfer’s specimens in other collections), leg. Hans Fruhstorfer, 1903; Zoological Research Museum Alexander Koenig, Bonn: ZFMK 44212 and 44213, adult males, near Hanoi, Vietnam, leg. Ivan Rehák, March 1984; ZFMK 44214, adult female, near Hanoi, Vietnam, leg. Ivan Rehák, March 1984; ZFMK 59199 and 59200, females, Red River (Song Hong), Hanoi, Vietnam, leg. Václav Laňka, June 1985; Natural History Museum Berlin: ZMB 29614, 49775 and 49776, juveniles, Phuc Son, Tan Yen District, Bac Giang Province, Vietnam, leg. Hans Fruhstorfer.</p></tp:treatment-sec><tp:treatment-sec sec-type="diagnosis" id="SECID0EDOAC"><title>Diagnosis.</title><p>In the 12S rRNA gene, <italic><tp:taxon-name><tp:taxon-name-part taxon-name-part-type="genus" reg="Pelodiscus">Pelodiscus</tp:taxon-name-part><tp:taxon-name-part taxon-name-part-type="species" reg="variegatus">variegatus</tp:taxon-name-part></tp:taxon-name></italic> differs from all other species and genetic lineages of <italic><tp:taxon-name><tp:taxon-name-part taxon-name-part-type="genus" reg="Pelodiscus">Pelodiscus</tp:taxon-name-part></tp:taxon-name></italic> by the presence of cytosine (C) instead of thymine (T) at position 96 of the reference alignment (Suppl. material <xref ref-type="supplementary-material" rid="S1">1</xref>). In the cyt <italic>b</italic> gene, <italic><tp:taxon-name><tp:taxon-name-part taxon-name-part-type="genus" reg="Pelodiscus">P.</tp:taxon-name-part><tp:taxon-name-part taxon-name-part-type="species" reg="variegatus">variegatus</tp:taxon-name-part></tp:taxon-name></italic> differs from all other species and genetic lineages of <italic><tp:taxon-name><tp:taxon-name-part taxon-name-part-type="genus" reg="Pelodiscus">Pelodiscus</tp:taxon-name-part></tp:taxon-name></italic> by the presence of adenine (A) instead of cytosine (C) in position 130 and by the presence of thymine (T) instead of cytosine (C) in positions 204, 741, and 1081 of the reference alignment (Suppl. material <xref ref-type="supplementary-material" rid="S2">2</xref>). In the <abbrev xmlns:xlink="http://www.w3.org/1999/xlink" xlink:title="mitochondrial DNA" id="ABBRID0EXPAC" xlink:type="simple">mtDNA</abbrev> fragment corresponding to the partial ND4 gene plus adjacent DNA coding for tRNAs, <italic><tp:taxon-name><tp:taxon-name-part taxon-name-part-type="genus" reg="Pelodiscus">P.</tp:taxon-name-part><tp:taxon-name-part taxon-name-part-type="species" reg="variegatus">variegatus</tp:taxon-name-part></tp:taxon-name></italic> differs from all other species and genetic lineages of <italic><tp:taxon-name><tp:taxon-name-part taxon-name-part-type="genus" reg="Pelodiscus">Pelodiscus</tp:taxon-name-part></tp:taxon-name></italic> by the presence of adenine (A) instead of guanine (G) in position 94 of the reference alignment (Suppl. material <xref ref-type="supplementary-material" rid="S3">3</xref>). These and further species-specific differences are shown in Tables <xref ref-type="table" rid="T1">1</xref>–<xref ref-type="table" rid="T3">3</xref>.</p><table-wrap id="T1" position="float" orientation="portrait"><label>Table 1.</label><caption><p>Selection of diagnostic sites of the 12S rRNA gene for <italic><tp:taxon-name><tp:taxon-name-part taxon-name-part-type="genus" reg="Pelodiscus">Pelodiscus</tp:taxon-name-part></tp:taxon-name></italic> species (84 wild-caught individuals from <xref ref-type="bibr" rid="B9">Gong et al. 2018</xref>). Positions refer to the 400-bp-long reference alignment in the Supporting Information. G, H, and I are genetic lineages that represent putatively distinct taxa (<xref ref-type="bibr" rid="B9">Gong et al. 2018</xref>).</p></caption><table id="TID0EENAG" rules="all"><tbody><tr><th rowspan="1" colspan="1"/><th rowspan="1" colspan="1">
                    <italic>n</italic>
                  </th><th rowspan="1" colspan="1">13</th><th rowspan="1" colspan="1">14</th><th rowspan="1" colspan="1">20</th><th rowspan="1" colspan="1">34</th><th rowspan="1" colspan="1">96</th><th rowspan="1" colspan="1">222</th><th rowspan="1" colspan="1">223</th><th rowspan="1" colspan="1">224</th><th rowspan="1" colspan="1">225</th><th rowspan="1" colspan="1">234</th><th rowspan="1" colspan="1">327</th><th rowspan="1" colspan="1">330</th><th rowspan="1" colspan="1">384</th><th rowspan="1" colspan="1">385</th></tr><tr><td rowspan="1" colspan="1"><italic><tp:taxon-name><tp:taxon-name-part taxon-name-part-type="genus" reg="Pelodiscus">P.</tp:taxon-name-part><tp:taxon-name-part taxon-name-part-type="species" reg="variegatus">variegatus</tp:taxon-name-part></tp:taxon-name></italic> sp. n.</td><td rowspan="1" colspan="1">4</td><td rowspan="1" colspan="1">T</td><td rowspan="1" colspan="1">T</td><td rowspan="1" colspan="1">T</td><td rowspan="1" colspan="1">T</td><td rowspan="1" colspan="1">C</td><td rowspan="1" colspan="1">T</td><td rowspan="1" colspan="1">T</td><td rowspan="1" colspan="1">T</td><td rowspan="1" colspan="1">T</td><td rowspan="1" colspan="1">A</td><td rowspan="1" colspan="1">C</td><td rowspan="1" colspan="1">T</td><td rowspan="1" colspan="1">G</td><td rowspan="1" colspan="1">C</td></tr><tr><td rowspan="1" colspan="1">
                    <italic><tp:taxon-name>
                        <tp:taxon-name-part taxon-name-part-type="genus" reg="Pelodiscus">P.</tp:taxon-name-part>
                        <tp:taxon-name-part taxon-name-part-type="species" reg="axenaria">axenaria</tp:taxon-name-part>
                      </tp:taxon-name></italic>
                  </td><td rowspan="1" colspan="1">5</td><td rowspan="1" colspan="1">.</td><td rowspan="1" colspan="1">.</td><td rowspan="1" colspan="1">A</td><td rowspan="1" colspan="1">C</td><td rowspan="1" colspan="1">T</td><td rowspan="1" colspan="1">C</td><td rowspan="1" colspan="1">.</td><td rowspan="1" colspan="1">C</td><td rowspan="1" colspan="1">A</td><td rowspan="1" colspan="1">C</td><td rowspan="1" colspan="1">T</td><td rowspan="1" colspan="1">C</td><td rowspan="1" colspan="1">C</td><td rowspan="1" colspan="1">T</td></tr><tr><td rowspan="1" colspan="1">G</td><td rowspan="1" colspan="1">1</td><td rowspan="1" colspan="1">.</td><td rowspan="1" colspan="1">.</td><td rowspan="1" colspan="1">.</td><td rowspan="1" colspan="1">.</td><td rowspan="1" colspan="1">T</td><td rowspan="1" colspan="1">.</td><td rowspan="1" colspan="1">.</td><td rowspan="1" colspan="1">.</td><td rowspan="1" colspan="1">.</td><td rowspan="1" colspan="1">.</td><td rowspan="1" colspan="1">.</td><td rowspan="1" colspan="1">.</td><td rowspan="1" colspan="1">.</td><td rowspan="1" colspan="1">.</td></tr><tr><td rowspan="1" colspan="1">H</td><td rowspan="1" colspan="1">1</td><td rowspan="1" colspan="1">.</td><td rowspan="1" colspan="1">.</td><td rowspan="1" colspan="1">.</td><td rowspan="1" colspan="1">.</td><td rowspan="1" colspan="1">T</td><td rowspan="1" colspan="1">.</td><td rowspan="1" colspan="1">.</td><td rowspan="1" colspan="1">.</td><td rowspan="1" colspan="1">.</td><td rowspan="1" colspan="1">.</td><td rowspan="1" colspan="1">.</td><td rowspan="1" colspan="1">.</td><td rowspan="1" colspan="1">.</td><td rowspan="1" colspan="1">.</td></tr><tr><td rowspan="1" colspan="1">I</td><td rowspan="1" colspan="1">6</td><td rowspan="1" colspan="1">.</td><td rowspan="1" colspan="1">.</td><td rowspan="1" colspan="1">.</td><td rowspan="1" colspan="1">C</td><td rowspan="1" colspan="1">T</td><td rowspan="1" colspan="1">C</td><td rowspan="1" colspan="1">.</td><td rowspan="1" colspan="1">C</td><td rowspan="1" colspan="1">A</td><td rowspan="1" colspan="1">C</td><td rowspan="1" colspan="1">.</td><td rowspan="1" colspan="1">.</td><td rowspan="1" colspan="1">C</td><td rowspan="1" colspan="1">.</td></tr><tr><td rowspan="1" colspan="1">
                    <italic><tp:taxon-name>
                        <tp:taxon-name-part taxon-name-part-type="genus" reg="Pelodiscus">P.</tp:taxon-name-part>
                        <tp:taxon-name-part taxon-name-part-type="species" reg="maackii">maackii</tp:taxon-name-part>
                      </tp:taxon-name></italic>
                  </td><td rowspan="1" colspan="1">10</td><td rowspan="1" colspan="1">.</td><td rowspan="1" colspan="1">.</td><td rowspan="1" colspan="1">C</td><td rowspan="1" colspan="1">.</td><td rowspan="1" colspan="1">T</td><td rowspan="1" colspan="1">.</td><td rowspan="1" colspan="1">G</td><td rowspan="1" colspan="1">.</td><td rowspan="1" colspan="1">.</td><td rowspan="1" colspan="1">.</td><td rowspan="1" colspan="1">.</td><td rowspan="1" colspan="1">.</td><td rowspan="1" colspan="1">.</td><td rowspan="1" colspan="1">.</td></tr><tr><td rowspan="1" colspan="1">
                    <italic><tp:taxon-name>
                        <tp:taxon-name-part taxon-name-part-type="genus" reg="Pelodiscus">P.</tp:taxon-name-part>
                        <tp:taxon-name-part taxon-name-part-type="species" reg="parviformis">parviformis</tp:taxon-name-part>
                      </tp:taxon-name></italic>
                  </td><td rowspan="1" colspan="1">8</td><td rowspan="1" colspan="1">C</td><td rowspan="1" colspan="1">C</td><td rowspan="1" colspan="1">C</td><td rowspan="1" colspan="1">C</td><td rowspan="1" colspan="1">T</td><td rowspan="1" colspan="1">.</td><td rowspan="1" colspan="1">G</td><td rowspan="1" colspan="1">.</td><td rowspan="1" colspan="1">.</td><td rowspan="1" colspan="1">.</td><td rowspan="1" colspan="1">.</td><td rowspan="1" colspan="1">.</td><td rowspan="1" colspan="1">.</td><td rowspan="1" colspan="1">.</td></tr><tr><td rowspan="1" colspan="1">
                    <italic><tp:taxon-name>
                        <tp:taxon-name-part taxon-name-part-type="genus" reg="Pelodiscus">P.</tp:taxon-name-part>
                        <tp:taxon-name-part taxon-name-part-type="species" reg="sinensis">sinensis</tp:taxon-name-part>
                      </tp:taxon-name></italic>
                  </td><td rowspan="1" colspan="1">49</td><td rowspan="1" colspan="1">.</td><td rowspan="1" colspan="1">.</td><td rowspan="1" colspan="1">.</td><td rowspan="1" colspan="1">.</td><td rowspan="1" colspan="1">T</td><td rowspan="1" colspan="1">.</td><td rowspan="1" colspan="1">.</td><td rowspan="1" colspan="1">.</td><td rowspan="1" colspan="1">.</td><td rowspan="1" colspan="1">.</td><td rowspan="1" colspan="1">.</td><td rowspan="1" colspan="1">.</td><td rowspan="1" colspan="1">A/.</td><td rowspan="1" colspan="1">.</td></tr></tbody></table></table-wrap><table-wrap id="T2" position="float" orientation="portrait"><label>Table 2.</label><caption><p>Selection of diagnostic sites of the cyt <italic>b</italic> gene for <italic><tp:taxon-name><tp:taxon-name-part taxon-name-part-type="genus" reg="Pelodiscus">Pelodiscus</tp:taxon-name-part></tp:taxon-name></italic> species (94 wild-caught individuals from <xref ref-type="bibr" rid="B9">Gong et al. 2018</xref>). Positions refer to the 1168-bp-long reference alignment in the Supporting Information. G, H, and I are genetic lineages that represent putatively distinct taxa (<xref ref-type="bibr" rid="B9">Gong et al. 2018</xref>).</p></caption><table id="TID0E5CBG" rules="all"><tbody><tr><th rowspan="1" colspan="1"/><th rowspan="1" colspan="1">
                    <italic>n</italic>
                  </th><th rowspan="1" colspan="1">130</th><th rowspan="1" colspan="1">132</th><th rowspan="1" colspan="1">147</th><th rowspan="1" colspan="1">148</th><th rowspan="1" colspan="1">195</th><th rowspan="1" colspan="1">204</th><th rowspan="1" colspan="1">285</th><th rowspan="1" colspan="1">288</th><th rowspan="1" colspan="1">315</th><th rowspan="1" colspan="1">477</th><th rowspan="1" colspan="1">520</th><th rowspan="1" colspan="1">730</th><th rowspan="1" colspan="1">741</th><th rowspan="1" colspan="1">1081</th></tr><tr><td rowspan="1" colspan="1"><italic><tp:taxon-name><tp:taxon-name-part taxon-name-part-type="genus" reg="Pelodiscus">P.</tp:taxon-name-part><tp:taxon-name-part taxon-name-part-type="species" reg="variegatus">variegatus</tp:taxon-name-part></tp:taxon-name></italic> sp. n.</td><td rowspan="1" colspan="1">4</td><td rowspan="1" colspan="1">A</td><td rowspan="1" colspan="1">A</td><td rowspan="1" colspan="1">C</td><td rowspan="1" colspan="1">C</td><td rowspan="1" colspan="1">G</td><td rowspan="1" colspan="1">T</td><td rowspan="1" colspan="1">T</td><td rowspan="1" colspan="1">C</td><td rowspan="1" colspan="1">C</td><td rowspan="1" colspan="1">T</td><td rowspan="1" colspan="1">T</td><td rowspan="1" colspan="1">A</td><td rowspan="1" colspan="1">T</td><td rowspan="1" colspan="1">T</td></tr><tr><td rowspan="1" colspan="1">
                    <italic><tp:taxon-name>
                        <tp:taxon-name-part taxon-name-part-type="genus" reg="Pelodiscus">P.</tp:taxon-name-part>
                        <tp:taxon-name-part taxon-name-part-type="species" reg="axenaria">axenaria</tp:taxon-name-part>
                      </tp:taxon-name></italic>
                  </td><td rowspan="1" colspan="1">10</td><td rowspan="1" colspan="1">C</td><td rowspan="1" colspan="1">C</td><td rowspan="1" colspan="1">T</td><td rowspan="1" colspan="1">T</td><td rowspan="1" colspan="1">A</td><td rowspan="1" colspan="1">C</td><td rowspan="1" colspan="1">.</td><td rowspan="1" colspan="1">T</td><td rowspan="1" colspan="1">.</td><td rowspan="1" colspan="1">.</td><td rowspan="1" colspan="1">C</td><td rowspan="1" colspan="1">G</td><td rowspan="1" colspan="1">C</td><td rowspan="1" colspan="1">C</td></tr><tr><td rowspan="1" colspan="1">G</td><td rowspan="1" colspan="1">1</td><td rowspan="1" colspan="1">C</td><td rowspan="1" colspan="1">C</td><td rowspan="1" colspan="1">.</td><td rowspan="1" colspan="1">.</td><td rowspan="1" colspan="1">.</td><td rowspan="1" colspan="1">C</td><td rowspan="1" colspan="1">C</td><td rowspan="1" colspan="1">.</td><td rowspan="1" colspan="1">T</td><td rowspan="1" colspan="1">.</td><td rowspan="1" colspan="1">C</td><td rowspan="1" colspan="1">G</td><td rowspan="1" colspan="1">C</td><td rowspan="1" colspan="1">C</td></tr><tr><td rowspan="1" colspan="1">H</td><td rowspan="1" colspan="1">1</td><td rowspan="1" colspan="1">C</td><td rowspan="1" colspan="1">C</td><td rowspan="1" colspan="1">.</td><td rowspan="1" colspan="1">.</td><td rowspan="1" colspan="1">.</td><td rowspan="1" colspan="1">C</td><td rowspan="1" colspan="1">C</td><td rowspan="1" colspan="1">.</td><td rowspan="1" colspan="1">T</td><td rowspan="1" colspan="1">.</td><td rowspan="1" colspan="1">C</td><td rowspan="1" colspan="1">G</td><td rowspan="1" colspan="1">C</td><td rowspan="1" colspan="1">C</td></tr><tr><td rowspan="1" colspan="1">I</td><td rowspan="1" colspan="1">6</td><td rowspan="1" colspan="1">C</td><td rowspan="1" colspan="1">C</td><td rowspan="1" colspan="1">.</td><td rowspan="1" colspan="1">T</td><td rowspan="1" colspan="1">A</td><td rowspan="1" colspan="1">C</td><td rowspan="1" colspan="1">.</td><td rowspan="1" colspan="1">T</td><td rowspan="1" colspan="1">.</td><td rowspan="1" colspan="1">.</td><td rowspan="1" colspan="1">C</td><td rowspan="1" colspan="1">G</td><td rowspan="1" colspan="1">C</td><td rowspan="1" colspan="1">C</td></tr><tr><td rowspan="1" colspan="1">
                    <italic><tp:taxon-name>
                        <tp:taxon-name-part taxon-name-part-type="genus" reg="Pelodiscus">P.</tp:taxon-name-part>
                        <tp:taxon-name-part taxon-name-part-type="species" reg="maackii">maackii</tp:taxon-name-part>
                      </tp:taxon-name></italic>
                  </td><td rowspan="1" colspan="1">11</td><td rowspan="1" colspan="1">C</td><td rowspan="1" colspan="1">C</td><td rowspan="1" colspan="1"/><td rowspan="1" colspan="1">.</td><td rowspan="1" colspan="1">A</td><td rowspan="1" colspan="1">C</td><td rowspan="1" colspan="1">C</td><td rowspan="1" colspan="1">.</td><td rowspan="1" colspan="1">.</td><td rowspan="1" colspan="1">.</td><td rowspan="1" colspan="1">C</td><td rowspan="1" colspan="1">G</td><td rowspan="1" colspan="1">C</td><td rowspan="1" colspan="1">C</td></tr><tr><td rowspan="1" colspan="1">
                    <italic><tp:taxon-name>
                        <tp:taxon-name-part taxon-name-part-type="genus" reg="Pelodiscus">P.</tp:taxon-name-part>
                        <tp:taxon-name-part taxon-name-part-type="species" reg="parviformis">parviformis</tp:taxon-name-part>
                      </tp:taxon-name></italic>
                  </td><td rowspan="1" colspan="1">10</td><td rowspan="1" colspan="1">C</td><td rowspan="1" colspan="1">C</td><td rowspan="1" colspan="1">.</td><td rowspan="1" colspan="1">.</td><td rowspan="1" colspan="1">A</td><td rowspan="1" colspan="1">C</td><td rowspan="1" colspan="1">C</td><td rowspan="1" colspan="1">.</td><td rowspan="1" colspan="1">T</td><td rowspan="1" colspan="1">C</td><td rowspan="1" colspan="1">C</td><td rowspan="1" colspan="1">G</td><td rowspan="1" colspan="1">C</td><td rowspan="1" colspan="1">C</td></tr><tr><td rowspan="1" colspan="1">
                    <italic><tp:taxon-name>
                        <tp:taxon-name-part taxon-name-part-type="genus" reg="Pelodiscus">P.</tp:taxon-name-part>
                        <tp:taxon-name-part taxon-name-part-type="species" reg="sinensis">sinensis</tp:taxon-name-part>
                      </tp:taxon-name></italic>
                  </td><td rowspan="1" colspan="1">51</td><td rowspan="1" colspan="1">C</td><td rowspan="1" colspan="1">.</td><td rowspan="1" colspan="1">.</td><td rowspan="1" colspan="1">.</td><td rowspan="1" colspan="1">.</td><td rowspan="1" colspan="1">C</td><td rowspan="1" colspan="1">C</td><td rowspan="1" colspan="1">.</td><td rowspan="1" colspan="1">T</td><td rowspan="1" colspan="1">.</td><td rowspan="1" colspan="1">C*</td><td rowspan="1" colspan="1">G*</td><td rowspan="1" colspan="1">C</td><td rowspan="1" colspan="1">C</td></tr></tbody></table><table-wrap-foot><fn><p>*Among 51 sequences of <italic><tp:taxon-name><tp:taxon-name-part taxon-name-part-type="genus" reg="Pelodiscus">P.</tp:taxon-name-part><tp:taxon-name-part taxon-name-part-type="species" reg="sinensis">sinensis</tp:taxon-name-part></tp:taxon-name></italic>, only the holotype had the same character state as <italic><tp:taxon-name><tp:taxon-name-part taxon-name-part-type="genus" reg="Pelodiscus">P.</tp:taxon-name-part><tp:taxon-name-part taxon-name-part-type="species" reg="variegatus">variegatus</tp:taxon-name-part></tp:taxon-name></italic>.</p></fn></table-wrap-foot></table-wrap><table-wrap id="T3" position="float" orientation="portrait"><label>Table 3.</label><caption><p>Selection of diagnostic sites of the <abbrev xmlns:xlink="http://www.w3.org/1999/xlink" xlink:title="mitochondrial DNA" id="ABBRID0EIDAG" xlink:type="simple">mtDNA</abbrev> fragment comprising the partial ND4 gene and adjacent DNA coding for tRNAs for <italic><tp:taxon-name><tp:taxon-name-part taxon-name-part-type="genus" reg="Pelodiscus">Pelodiscus</tp:taxon-name-part></tp:taxon-name></italic> species (91 wild-caught individuals from <xref ref-type="bibr" rid="B9">Gong et al. 2018</xref>). Positions refer to the 838-bp-long reference alignment in the Supporting Information. G, H, and I are genetic lineages that represent putatively distinct taxa (<xref ref-type="bibr" rid="B9">Gong et al. 2018</xref>).</p></caption><table id="TID0EDZBG" rules="all"><tbody><tr><th rowspan="1" colspan="1"/><th rowspan="1" colspan="1">
                    <italic>n</italic>
                  </th><th rowspan="1" colspan="1">10</th><th rowspan="1" colspan="1">18</th><th rowspan="1" colspan="1">31</th><th rowspan="1" colspan="1">64</th><th rowspan="1" colspan="1">94</th><th rowspan="1" colspan="1">148</th><th rowspan="1" colspan="1">151</th><th rowspan="1" colspan="1">211</th><th rowspan="1" colspan="1">262</th><th rowspan="1" colspan="1">263</th><th rowspan="1" colspan="1">301</th><th rowspan="1" colspan="1">305</th><th rowspan="1" colspan="1">508</th></tr><tr><td rowspan="1" colspan="1"><italic><tp:taxon-name><tp:taxon-name-part taxon-name-part-type="genus" reg="Pelodiscus">P.</tp:taxon-name-part><tp:taxon-name-part taxon-name-part-type="species" reg="variegatus">variegatus</tp:taxon-name-part></tp:taxon-name></italic> sp. n.</td><td rowspan="1" colspan="1">4</td><td rowspan="1" colspan="1">C</td><td rowspan="1" colspan="1">T</td><td rowspan="1" colspan="1">C</td><td rowspan="1" colspan="1">A</td><td rowspan="1" colspan="1">G</td><td rowspan="1" colspan="1">A</td><td rowspan="1" colspan="1">G</td><td rowspan="1" colspan="1">G</td><td rowspan="1" colspan="1">C</td><td rowspan="1" colspan="1">C</td><td rowspan="1" colspan="1">C</td><td rowspan="1" colspan="1">T</td><td rowspan="1" colspan="1">A</td></tr><tr><td rowspan="1" colspan="1">
                    <italic><tp:taxon-name>
                        <tp:taxon-name-part taxon-name-part-type="genus" reg="Pelodiscus">P.</tp:taxon-name-part>
                        <tp:taxon-name-part taxon-name-part-type="species" reg="axenaria">axenaria</tp:taxon-name-part>
                      </tp:taxon-name></italic>
                  </td><td rowspan="1" colspan="1">10</td><td rowspan="1" colspan="1">.</td><td rowspan="1" colspan="1">.</td><td rowspan="1" colspan="1">T</td><td rowspan="1" colspan="1">G</td><td rowspan="1" colspan="1">A</td><td rowspan="1" colspan="1">C</td><td rowspan="1" colspan="1">A</td><td rowspan="1" colspan="1">A</td><td rowspan="1" colspan="1">T</td><td rowspan="1" colspan="1">T</td><td rowspan="1" colspan="1">T</td><td rowspan="1" colspan="1">C</td><td rowspan="1" colspan="1">G</td></tr><tr><td rowspan="1" colspan="1">G</td><td rowspan="1" colspan="1">1</td><td rowspan="1" colspan="1">.</td><td rowspan="1" colspan="1">.</td><td rowspan="1" colspan="1">.</td><td rowspan="1" colspan="1">.</td><td rowspan="1" colspan="1">A</td><td rowspan="1" colspan="1">.</td><td rowspan="1" colspan="1">.</td><td rowspan="1" colspan="1">A</td><td rowspan="1" colspan="1">.</td><td rowspan="1" colspan="1">.</td><td rowspan="1" colspan="1">.</td><td rowspan="1" colspan="1">.</td><td rowspan="1" colspan="1">G</td></tr><tr><td rowspan="1" colspan="1">H</td><td rowspan="1" colspan="1">1</td><td rowspan="1" colspan="1">.</td><td rowspan="1" colspan="1">.</td><td rowspan="1" colspan="1">.</td><td rowspan="1" colspan="1">.</td><td rowspan="1" colspan="1">A</td><td rowspan="1" colspan="1">.</td><td rowspan="1" colspan="1">.</td><td rowspan="1" colspan="1">A</td><td rowspan="1" colspan="1">.</td><td rowspan="1" colspan="1">.</td><td rowspan="1" colspan="1">.</td><td rowspan="1" colspan="1">.</td><td rowspan="1" colspan="1">G</td></tr><tr><td rowspan="1" colspan="1">I</td><td rowspan="1" colspan="1">6</td><td rowspan="1" colspan="1">T</td><td rowspan="1" colspan="1">C</td><td rowspan="1" colspan="1">T</td><td rowspan="1" colspan="1">.</td><td rowspan="1" colspan="1">A</td><td rowspan="1" colspan="1">C</td><td rowspan="1" colspan="1">A</td><td rowspan="1" colspan="1">A</td><td rowspan="1" colspan="1">T</td><td rowspan="1" colspan="1">.</td><td rowspan="1" colspan="1">.</td><td rowspan="1" colspan="1">A</td><td rowspan="1" colspan="1">G</td></tr><tr><td rowspan="1" colspan="1">
                    <italic><tp:taxon-name>
                        <tp:taxon-name-part taxon-name-part-type="genus" reg="Pelodiscus">P.</tp:taxon-name-part>
                        <tp:taxon-name-part taxon-name-part-type="species" reg="maackii">maackii</tp:taxon-name-part>
                      </tp:taxon-name></italic>
                  </td><td rowspan="1" colspan="1">10</td><td rowspan="1" colspan="1">.</td><td rowspan="1" colspan="1">.</td><td rowspan="1" colspan="1">.</td><td rowspan="1" colspan="1">.</td><td rowspan="1" colspan="1">A</td><td rowspan="1" colspan="1">.</td><td rowspan="1" colspan="1">.</td><td rowspan="1" colspan="1">A</td><td rowspan="1" colspan="1">.</td><td rowspan="1" colspan="1">.</td><td rowspan="1" colspan="1">.</td><td rowspan="1" colspan="1">.</td><td rowspan="1" colspan="1">G</td></tr><tr><td rowspan="1" colspan="1">
                    <italic><tp:taxon-name>
                        <tp:taxon-name-part taxon-name-part-type="genus" reg="Pelodiscus">P.</tp:taxon-name-part>
                        <tp:taxon-name-part taxon-name-part-type="species" reg="parviformis">parviformis</tp:taxon-name-part>
                      </tp:taxon-name></italic>
                  </td><td rowspan="1" colspan="1">9</td><td rowspan="1" colspan="1">.</td><td rowspan="1" colspan="1">.</td><td rowspan="1" colspan="1">.</td><td rowspan="1" colspan="1">.</td><td rowspan="1" colspan="1">A</td><td rowspan="1" colspan="1">G</td><td rowspan="1" colspan="1">A</td><td rowspan="1" colspan="1">A</td><td rowspan="1" colspan="1">.</td><td rowspan="1" colspan="1">.</td><td rowspan="1" colspan="1">.</td><td rowspan="1" colspan="1">.</td><td rowspan="1" colspan="1">G**</td></tr><tr><td rowspan="1" colspan="1">
                    <italic><tp:taxon-name>
                        <tp:taxon-name-part taxon-name-part-type="genus" reg="Pelodiscus">P.</tp:taxon-name-part>
                        <tp:taxon-name-part taxon-name-part-type="species" reg="sinensis">sinensis</tp:taxon-name-part>
                      </tp:taxon-name></italic>
                  </td><td rowspan="1" colspan="1">50</td><td rowspan="1" colspan="1">.</td><td rowspan="1" colspan="1">.</td><td rowspan="1" colspan="1">.</td><td rowspan="1" colspan="1">.</td><td rowspan="1" colspan="1">A</td><td rowspan="1" colspan="1">G*</td><td rowspan="1" colspan="1">.</td><td rowspan="1" colspan="1">A/.</td><td rowspan="1" colspan="1">.</td><td rowspan="1" colspan="1">.</td><td rowspan="1" colspan="1">.</td><td rowspan="1" colspan="1">.</td><td rowspan="1" colspan="1">G**</td></tr></tbody></table><table-wrap-foot><fn><p>*Among 50 <italic><tp:taxon-name><tp:taxon-name-part taxon-name-part-type="genus" reg="Pelodiscus">P.</tp:taxon-name-part><tp:taxon-name-part taxon-name-part-type="species" reg="sinensis">sinensis</tp:taxon-name-part></tp:taxon-name></italic>, only one individual had the same character state as <italic><tp:taxon-name><tp:taxon-name-part taxon-name-part-type="genus" reg="Pelodiscus">P.</tp:taxon-name-part><tp:taxon-name-part taxon-name-part-type="species" reg="variegatus">variegatus</tp:taxon-name-part></tp:taxon-name></italic>.</p><p>**Among nine <italic><tp:taxon-name><tp:taxon-name-part taxon-name-part-type="genus" reg="Pelodiscus">P.</tp:taxon-name-part><tp:taxon-name-part taxon-name-part-type="species" reg="parviformis">parviformis</tp:taxon-name-part></tp:taxon-name></italic> and 50 <italic><tp:taxon-name><tp:taxon-name-part taxon-name-part-type="genus" reg="Pelodiscus">P.</tp:taxon-name-part><tp:taxon-name-part taxon-name-part-type="species" reg="sinensis">sinensis</tp:taxon-name-part></tp:taxon-name></italic>, two and one individuals, respectively, had the same character state as <italic><tp:taxon-name><tp:taxon-name-part taxon-name-part-type="genus" reg="Pelodiscus">P.</tp:taxon-name-part><tp:taxon-name-part taxon-name-part-type="species" reg="variegatus">variegatus</tp:taxon-name-part></tp:taxon-name></italic>.</p></fn></table-wrap-foot></table-wrap><p>In addition to the genetic distinctiveness of <italic><tp:taxon-name><tp:taxon-name-part taxon-name-part-type="genus" reg="Pelodiscus">P.</tp:taxon-name-part><tp:taxon-name-part taxon-name-part-type="species" reg="variegatus">variegatus</tp:taxon-name-part></tp:taxon-name></italic>, the strong ventral ornamentation clearly sets apart adult individuals from <italic><tp:taxon-name><tp:taxon-name-part taxon-name-part-type="genus" reg="Pelodiscus">P.</tp:taxon-name-part><tp:taxon-name-part taxon-name-part-type="species" reg="maackii">maackii</tp:taxon-name-part></tp:taxon-name></italic>, which has a uniform yellowish white or straw yellow plastron devoid of any markings in adults; from <italic><tp:taxon-name><tp:taxon-name-part taxon-name-part-type="genus" reg="Pelodiscus">P.</tp:taxon-name-part><tp:taxon-name-part taxon-name-part-type="species" reg="sinensis">sinensis</tp:taxon-name-part></tp:taxon-name></italic>, which may retain faint remnants of its juvenile pattern on its snow white to reddish white plastron but the round to oval spots are usually isolated and proportionally much smaller; from <italic><tp:taxon-name><tp:taxon-name-part taxon-name-part-type="genus" reg="Pelodiscus">P.</tp:taxon-name-part><tp:taxon-name-part taxon-name-part-type="species" reg="axenaria">axenaria</tp:taxon-name-part></tp:taxon-name></italic>, which has a yellowish white plastron with just a single large black central figure enclosed by the hypo- and xiphiplastra throughout its life (<xref ref-type="bibr" rid="B29">Zhou et al. 1991</xref>); and from <italic><tp:taxon-name><tp:taxon-name-part taxon-name-part-type="genus" reg="Pelodiscus">P.</tp:taxon-name-part><tp:taxon-name-part taxon-name-part-type="species" reg="parviformis">parviformis</tp:taxon-name-part></tp:taxon-name></italic>, which has an unmarked yellowish white plastron at all ages. According to the specimens investigated and data available to us, <italic><tp:taxon-name><tp:taxon-name-part taxon-name-part-type="genus" reg="Pelodiscus">P.</tp:taxon-name-part><tp:taxon-name-part taxon-name-part-type="species" reg="variegatus">variegatus</tp:taxon-name-part></tp:taxon-name></italic> also reaches a much smaller maximum size (23 cm <abbrev xmlns:xlink="http://www.w3.org/1999/xlink" xlink:title="carapace length" id="ABBRID0E6WAG" xlink:type="simple">CL</abbrev>; AMNH 28345) than <italic><tp:taxon-name><tp:taxon-name-part taxon-name-part-type="genus" reg="Pelodiscus">P.</tp:taxon-name-part><tp:taxon-name-part taxon-name-part-type="species" reg="maackii">maackii</tp:taxon-name-part></tp:taxon-name></italic> (at least 35 cm <abbrev xmlns:xlink="http://www.w3.org/1999/xlink" xlink:title="carapace length" id="ABBRID0EOXAG" xlink:type="simple">CL</abbrev>; <xref ref-type="bibr" rid="B3">Brandt 1857</xref>) but grows bigger than <italic><tp:taxon-name><tp:taxon-name-part taxon-name-part-type="genus" reg="Pelodiscus">P.</tp:taxon-name-part><tp:taxon-name-part taxon-name-part-type="species" reg="parviformis">parviformis</tp:taxon-name-part></tp:taxon-name></italic> (16 cm <abbrev xmlns:xlink="http://www.w3.org/1999/xlink" xlink:title="carapace length" id="ABBRID0EBYAG" xlink:type="simple">CL</abbrev>; NMW 30232:6); <italic><tp:taxon-name><tp:taxon-name-part taxon-name-part-type="genus" reg="Pelodiscus">P.</tp:taxon-name-part><tp:taxon-name-part taxon-name-part-type="species" reg="sinensis">sinensis</tp:taxon-name-part></tp:taxon-name></italic> (23 cm <abbrev xmlns:xlink="http://www.w3.org/1999/xlink" xlink:title="carapace length" id="ABBRID0EQYAG" xlink:type="simple">CL</abbrev>; ZMB 9784) and <italic><tp:taxon-name><tp:taxon-name-part taxon-name-part-type="genus" reg="Pelodiscus">P.</tp:taxon-name-part><tp:taxon-name-part taxon-name-part-type="species" reg="axenaria">axenaria</tp:taxon-name-part></tp:taxon-name></italic> (20 cm <abbrev xmlns:xlink="http://www.w3.org/1999/xlink" xlink:title="carapace length" id="ABBRID0E6YAG" xlink:type="simple">CL</abbrev>; <xref ref-type="bibr" rid="B9">Gong et al. 2018</xref>) attain dimensions resembling <italic><tp:taxon-name><tp:taxon-name-part taxon-name-part-type="genus" reg="Pelodiscus">P.</tp:taxon-name-part><tp:taxon-name-part taxon-name-part-type="species" reg="variegatus">variegatus</tp:taxon-name-part></tp:taxon-name></italic>. The diagnostic morphological features of adults of these five <italic><tp:taxon-name><tp:taxon-name-part taxon-name-part-type="genus" reg="Pelodiscus">Pelodiscus</tp:taxon-name-part></tp:taxon-name></italic> species are summarized in Table <xref ref-type="table" rid="T4">4</xref>.</p><table-wrap id="T4" position="float" orientation="portrait"><label>Table 4.</label><caption><p>Diagnostic morphological features of adults of <italic><tp:taxon-name><tp:taxon-name-part taxon-name-part-type="genus" reg="Pelodiscus">Pelodiscus</tp:taxon-name-part></tp:taxon-name></italic> species.</p></caption><table id="TID0EQNAI" rules="all"><tbody><tr><th rowspan="1" colspan="1"/><th rowspan="1" colspan="1">
                    <italic><tp:taxon-name>
                        <tp:taxon-name-part taxon-name-part-type="genus" reg="Pelodiscus">P.</tp:taxon-name-part>
                        <tp:taxon-name-part taxon-name-part-type="species" reg="axenaria">axenaria</tp:taxon-name-part>
                      </tp:taxon-name></italic>
                  </th><th rowspan="1" colspan="1">
                    <italic><tp:taxon-name>
                        <tp:taxon-name-part taxon-name-part-type="genus" reg="Pelodiscus">P.</tp:taxon-name-part>
                        <tp:taxon-name-part taxon-name-part-type="species" reg="maackii">maackii</tp:taxon-name-part>
                      </tp:taxon-name></italic>
                  </th><th rowspan="1" colspan="1">
                    <italic><tp:taxon-name>
                        <tp:taxon-name-part taxon-name-part-type="genus" reg="Pelodiscus">P.</tp:taxon-name-part>
                        <tp:taxon-name-part taxon-name-part-type="species" reg="parviformis">parviformis</tp:taxon-name-part>
                      </tp:taxon-name></italic>
                  </th><th rowspan="1" colspan="1">
                    <italic><tp:taxon-name>
                        <tp:taxon-name-part taxon-name-part-type="genus" reg="Pelodiscus">P.</tp:taxon-name-part>
                        <tp:taxon-name-part taxon-name-part-type="species" reg="sinensis">sinensis</tp:taxon-name-part>
                      </tp:taxon-name></italic>
                  </th><th rowspan="1" colspan="1"><italic><tp:taxon-name><tp:taxon-name-part taxon-name-part-type="genus" reg="Pelodiscus">P.</tp:taxon-name-part><tp:taxon-name-part taxon-name-part-type="species" reg="variegatus">variegatus</tp:taxon-name-part></tp:taxon-name></italic> sp. n.</th></tr><tr><td rowspan="1" colspan="1">Maximum carapace length (in cm)</td><td rowspan="1" colspan="1">20</td><td rowspan="1" colspan="1">more than 35</td><td rowspan="1" colspan="1">16</td><td rowspan="1" colspan="1">23</td><td rowspan="1" colspan="1">23</td></tr><tr><td rowspan="1" colspan="1">Prevalent carapace color</td><td rowspan="1" colspan="1">yellowish brown</td><td rowspan="1" colspan="1">olive brown to dark brown</td><td rowspan="1" colspan="1">yellowish brown</td><td rowspan="1" colspan="1">olive green to olive gray</td><td rowspan="1" colspan="1">yellowish brown</td></tr><tr><td rowspan="1" colspan="1">Carapace pattern</td><td rowspan="1" colspan="1">blurred dark mottling with indistinct stellate spots and ill-defined half oval blotches around perimeter of leathery margin</td><td rowspan="1" colspan="1">fine dark-edged yellowish to orange spots, background sometimes dark-mottled</td><td rowspan="1" colspan="1">dark marbling with indistinct stellate spots and ill-defined half oval blotches around perimeter of leathery margin</td><td rowspan="1" colspan="1">none or small, irregular black blotches and vermiculations or small, faint stellate spots</td><td rowspan="1" colspan="1">complex dark marbling, large, irregularly disposed black stellate spots and half oval blotches around perimeter of leathery margin</td></tr><tr><td rowspan="1" colspan="1">Prevalent plastron color</td><td rowspan="1" colspan="1">yellowish white</td><td rowspan="1" colspan="1">white to straw yellow</td><td rowspan="1" colspan="1">yellowish white</td><td rowspan="1" colspan="1">snow white to pinkish white</td><td rowspan="1" colspan="1">pinkish white to pale reddish orange</td></tr><tr><td rowspan="1" colspan="1">Plastral pattern</td><td rowspan="1" colspan="1">a single dark gray central figure enclosed by hypo- and xiphiplastra, underside of leathery margin of carapace unmarked</td><td rowspan="1" colspan="1">no pattern, underside of leathery margin of carapace unmarked</td><td rowspan="1" colspan="1">no pattern, underside of leathery margin of carapace unmarked</td><td rowspan="1" colspan="1">no pattern or relatively small, faint round to oval dark markings, underside of leathery margin of carapace unmarked</td><td rowspan="1" colspan="1">distinct, large dark blotches, underside of leathery margin of carapace pigmented</td></tr><tr><td rowspan="1" colspan="1">Head and neck pattern</td><td rowspan="1" colspan="1">numerous fine dark brown to black markings, pre- and postocular stripes thin and discontinuous</td><td rowspan="1" colspan="1">fine dark-edged yellowish to orange spots, pre- and postocular stripes thick, edged in yellowish white</td><td rowspan="1" colspan="1">numerous fine dark brown to black markings, pre- and postocular stripes thin and discontinuous</td><td rowspan="1" colspan="1">a few scattered dark and light markings, pre- and postocular stripes of medium thickness, sometimes accentuated with white</td><td rowspan="1" colspan="1">numerous fine dark brown to black markings edged in yellowish white, pre- and postocular stripes thick</td></tr><tr><td rowspan="1" colspan="1">Throat pattern</td><td rowspan="1" colspan="1">minuscule, indistinct yellowish white spots</td><td rowspan="1" colspan="1">large light, dark-edged markings</td><td rowspan="1" colspan="1">minuscule, barely discernible black spots</td><td rowspan="1" colspan="1">small whitish spots or large light, dark-edged markings</td><td rowspan="1" colspan="1">large light, dark-edged markings</td></tr><tr><td rowspan="1" colspan="1">Carapace tuberculation</td><td rowspan="1" colspan="1">dorsal tubercles in longitudinal series more or less discrete, central tubercle in front of marginal ridge of carapace small</td><td rowspan="1" colspan="1">tubercles restricted to leathery margin, central tubercle in front of marginal ridge of carapace distinct</td><td rowspan="1" colspan="1">dorsal tubercles in longitudinal series more or less discrete, central tubercle in front of marginal ridge of carapace small</td><td rowspan="1" colspan="1">dorsal tubercles in longitudinal series more or less discrete, central tubercle in front of marginal ridge of carapace small</td><td rowspan="1" colspan="1">dorsal tubercles more or less fused with one another in longitudinal series, central tubercle in front of marginal ridge of carapace indistinct</td></tr><tr><td rowspan="1" colspan="1">Medial keel</td><td rowspan="1" colspan="1">high</td><td rowspan="1" colspan="1">low, carapace flat or longitudinally depressed in middle</td><td rowspan="1" colspan="1">high</td><td rowspan="1" colspan="1">low, carapace evenly arched or longitudinally depressed in middle</td><td rowspan="1" colspan="1">high</td></tr></tbody></table></table-wrap></tp:treatment-sec><tp:treatment-sec sec-type="description" id="SECID0ELCBG"><title>Description of the holotype.</title><p>Carapace length (<abbrev xmlns:xlink="http://www.w3.org/1999/xlink" xlink:title="carapace length" id="ABBRID0ERCBG" xlink:type="simple">CL</abbrev>) 171.0 mm, carapace width (<abbrev xmlns:xlink="http://www.w3.org/1999/xlink" xlink:title="carapace width" id="ABBRID0EVCBG" xlink:type="simple">CW</abbrev>) 148.0 mm, plastron length (<abbrev xmlns:xlink="http://www.w3.org/1999/xlink" xlink:title="plastron length" id="ABBRID0EZCBG" xlink:type="simple">PL</abbrev>) 134.2 mm, head width (<abbrev xmlns:xlink="http://www.w3.org/1999/xlink" xlink:title="head width" id="ABBRID0E4CBG" xlink:type="simple">HW</abbrev>) 32.2 mm, eye diameter 9.8 mm, interorbital distance 5.4 mm, snout length (<abbrev xmlns:xlink="http://www.w3.org/1999/xlink" xlink:title="snout length" id="ABBRID0EBDBG" xlink:type="simple">SL</abbrev>) 13.3 mm. Carapace oval, slightly domed but with a medial keel, widest at level of the posterior buttress spurs of the hypoplastra. Marginal ridge low, central tubercle indistinct. Dorsal surface roughened by longitudinal ridging and smaller protuberances spread over the leathery margin. The yellowish gray carapace is adorned with an extremely complex greenish black pattern consisting of reticulations and stellate spots enclosed by incomplete rings of the same color, finely dotted with siskin green on either side of the vertebral keel, with those above the pelvis being more pronounced but with additional ones towards the perimeter of the bony disk. The ridging of the carapace is enhanced by the siskin green color of the vertebral keel and the longitudinal rows of tubercles.</p><p>Ventral surfaces yellowish white with distinct greenish gray blotches extending onto the plastron. Two dark patches below the neck along the anterior carapace margin, one oval mark between the epiplastra, one on both sides behind the armpits and continuing towards but not reaching the hyoplastra, as well as on the hyo- and hypoplastra and the xiphiplastra, the latter meeting along the midline but not contacting those covering the hyo- and hypoplastra. Additional blotches at the insertion of the hindlimbs and some vague, bruise-like markings on the bridge and the underside of the leathery margin.</p><p>Head, extended to posterior level of eyes, terminating in flexible snout. Jaws closed, each covered by fleshy lips except anteriorly where the horny beaks are exposed. Top of head with fine, greenish black specks and streaks. Pre-, sub- and postocular stripes thick (approx. 2 mm wide), locally interrupted and yellowish black in color with thin siskin green outlines. Chin with a contrasting yellowish white pattern on yellowish gray ground, which gradually fades towards the throat and gets almost indiscernible at the base of the neck.</p><p>Fore- and hindfeet well-webbed, having five digits each, with claws on the first three digits only. Each forelimb with four antebranchial scales, three of them free-edged. These are wide, the upper one stretching across nearly the whole width of the forelimb (approx. 16 mm long) and the lower two overlapping each other (approx. 20 mm together). Each hindlimb with two horny scales, one smooth on the posterodorsal surface while the other, which is free-edged, is located on the posteroventral surface.</p><p>Tail short, barely extending beyond the rear margin of the carapace.</p><p>Undersurface of soft parts of body yellowish white embellished with large yellowish gray markings, encroaching on soles and palms, and on either side of the tail.</p></tp:treatment-sec><tp:treatment-sec sec-type="variation" id="SECID0EKDBG"><title>Variations.</title><p>There is considerable, in part also age-dependent, variation in pattern intensity among <italic><tp:taxon-name><tp:taxon-name-part taxon-name-part-type="genus" reg="Pelodiscus">Pelodiscus</tp:taxon-name-part><tp:taxon-name-part taxon-name-part-type="species" reg="variegatus">variegatus</tp:taxon-name-part></tp:taxon-name></italic>. For instance, our male paratype (HNHM 2018.111.1; 109.7 mm <abbrev xmlns:xlink="http://www.w3.org/1999/xlink" xlink:title="plastron length" id="ABBRID0E2DBG" xlink:type="simple">PL</abbrev>; Fig. <xref ref-type="fig" rid="F4">4A</xref>) has somewhat smaller but much more conspicuous stellate spots on its carapace and very large dark (greenish black) markings on its undersurfaces. Those on the hyo-, hypo- and xiphiplastra are fused into a single mushroom-shaped figure, while the “bruises” on the bridge and the ventral surface of the leathery margin also manifest themselves as true blotches.</p><p>In one of our female paratypes (MTD 44045; 75.2 mm <abbrev xmlns:xlink="http://www.w3.org/1999/xlink" xlink:title="plastron length" id="ABBRID0EFEBG" xlink:type="simple">PL</abbrev>; Fig. <xref ref-type="fig" rid="F2">2A, C</xref>) the dark blotches on either side of the tail are connected with those at the insertion of the hindlimbs, the leathery margin and the bridge, whereas the ones in front of the entoplastron are fused with those in the armpits, extend towards the central patch between the epiplastra and actually reach the marks on the anterior edge of the plastron, at the base of the neck.</p><fig id="F2" position="float" orientation="portrait"><label>Figure 2.</label><caption><p>Two paratypes of <italic><tp:taxon-name><tp:taxon-name-part taxon-name-part-type="genus" reg="Pelodiscus">Pelodiscus</tp:taxon-name-part><tp:taxon-name-part taxon-name-part-type="species" reg="variegatus">variegatus</tp:taxon-name-part></tp:taxon-name></italic> sp. n. in life. <bold>A, C</bold> MTD 44045, female, 75.2 mm <abbrev xmlns:xlink="http://www.w3.org/1999/xlink" xlink:title="plastron length" id="ABBRID0ECFBG" xlink:type="simple">PL</abbrev><bold>B, D</bold> MTD 42834, female, 86.6 mm <abbrev xmlns:xlink="http://www.w3.org/1999/xlink" xlink:title="plastron length" id="ABBRID0EIFBG" xlink:type="simple">PL</abbrev>. Photographs Thomas Ziegler.</p></caption><graphic xmlns:xlink="http://www.w3.org/1999/xlink" xlink:href="zookeys-824-071-g002.jpg" position="float" orientation="portrait" xlink:type="simple" id="oo_263229.jpg"/></fig><p>In a battered, presumably very old male examined by us (ZFMK 44212; 116.4 mm <abbrev xmlns:xlink="http://www.w3.org/1999/xlink" xlink:title="plastron length" id="ABBRID0ETFBG" xlink:type="simple">PL</abbrev>; Fig. <xref ref-type="fig" rid="F4">4B</xref>) comparable in size to our male paratype, the ventral ornamentation has lost definition but is still perceptible.</p><p>Hatchlings (Fig. <xref ref-type="fig" rid="F4">4C, D</xref>) have similar markings to adults but the overall effect is even more striking. The parts colored yellowish white in preservative are orpiment to reddish orange in life (<xref ref-type="bibr" rid="B7">Farkas and McCormack 2010</xref>) and fade remarkably slowly as age advances (Figs <xref ref-type="fig" rid="F2">2</xref>–<xref ref-type="fig" rid="F3">3</xref>). In some individuals the light blotches framed with black on the sides of the neck intermingle to form wide bands on a yellowish gray (in life yellowish brown) ground (Fig. <xref ref-type="fig" rid="F2">2A</xref>). The subocular stripes are occasionally reduced to short streaks and vary between two and three in number. Although the dark longitudinal striation on the nape of juveniles dissolves in adults, a central spot typically remains discernible just in front of the marginal ridge.</p><fig id="F3" position="float" orientation="portrait"><label>Figure 3.</label><caption><p>Plastral views of two freshly dead paratypes of <italic><tp:taxon-name><tp:taxon-name-part taxon-name-part-type="genus" reg="Pelodiscus">Pelodiscus</tp:taxon-name-part><tp:taxon-name-part taxon-name-part-type="species" reg="variegatus">variegatus</tp:taxon-name-part></tp:taxon-name></italic> sp. n. <bold>A</bold> HNHM 2018.112.1, female, 77.4 mm <abbrev xmlns:xlink="http://www.w3.org/1999/xlink" xlink:title="plastron length" id="ABBRID0EGHBG" xlink:type="simple">PL</abbrev><bold>B</bold> AQT001-HTVN2018, female, 77.3 mm <abbrev xmlns:xlink="http://www.w3.org/1999/xlink" xlink:title="plastron length" id="ABBRID0EMHBG" xlink:type="simple">PL</abbrev>. Photographs An Vinh Ong.</p></caption><graphic xmlns:xlink="http://www.w3.org/1999/xlink" xlink:href="zookeys-824-071-g003.jpg" position="float" orientation="portrait" xlink:type="simple" id="oo_263230.jpg"/></fig><p>Our modest sample size does not allow us to draw definite conclusions about ontogenetic variation and it is presently unknown at what <abbrev xmlns:xlink="http://www.w3.org/1999/xlink" xlink:title="carapace length" id="ABBRID0EXHBG" xlink:type="simple">CL</abbrev> sexual maturity is reached in this species. Individuals are sexually clearly dimorphic, with males having much longer and thicker tails, at a <abbrev xmlns:xlink="http://www.w3.org/1999/xlink" xlink:title="plastron length" id="ABBRID0E2HBG" xlink:type="simple">PL</abbrev> of 98.8 mm (ZFMK 44213) but a slight variation in TL can be noticed even among hatchlings (NMW 30221:1–6). Anyhow, smaller (younger) specimens appear to possess proportionally wider heads and rounder shells than larger (older) ones. <abbrev xmlns:xlink="http://www.w3.org/1999/xlink" xlink:title="plastron length" id="ABBRID0E6HBG" xlink:type="simple">PL</abbrev>/<abbrev xmlns:xlink="http://www.w3.org/1999/xlink" xlink:title="head width" id="ABBRID0EDIBG" xlink:type="simple">HW</abbrev> 3.50–4.44, mean 3.925; <abbrev xmlns:xlink="http://www.w3.org/1999/xlink" xlink:title="carapace length" id="ABBRID0EHIBG" xlink:type="simple">CL</abbrev>/<abbrev xmlns:xlink="http://www.w3.org/1999/xlink" xlink:title="carapace width" id="ABBRID0ELIBG" xlink:type="simple">CW</abbrev> 1.02–1.23, mean 1.149; <abbrev xmlns:xlink="http://www.w3.org/1999/xlink" xlink:title="head width" id="ABBRID0EPIBG" xlink:type="simple">HW</abbrev>/<abbrev xmlns:xlink="http://www.w3.org/1999/xlink" xlink:title="snout length" id="ABBRID0ETIBG" xlink:type="simple">SL</abbrev> 1.98–2.60, mean 2.213, <abbrev xmlns:xlink="http://www.w3.org/1999/xlink" xlink:title="carapace length" id="ABBRID0EXIBG" xlink:type="simple">CL</abbrev>/<abbrev xmlns:xlink="http://www.w3.org/1999/xlink" xlink:title="plastron length" id="ABBRID0E2IBG" xlink:type="simple">PL</abbrev> 1.18–1.43, mean 1.283.</p><fig id="F4" position="float" orientation="portrait"><label>Figure 4.</label><caption><p>Variation in plastral ornamentation of <italic><tp:taxon-name><tp:taxon-name-part taxon-name-part-type="genus" reg="Pelodiscus">Pelodiscus</tp:taxon-name-part><tp:taxon-name-part taxon-name-part-type="species" reg="variegatus">variegatus</tp:taxon-name-part></tp:taxon-name></italic> sp. n. <bold>A</bold> HNHM 2018.111.1, adult male, 109.7 mm <abbrev xmlns:xlink="http://www.w3.org/1999/xlink" xlink:title="plastron length" id="ABBRID0EUJBG" xlink:type="simple">PL</abbrev><bold>B</bold> ZFMK 44212, adult male, 114.4 mm <abbrev xmlns:xlink="http://www.w3.org/1999/xlink" xlink:title="plastron length" id="ABBRID0E1JBG" xlink:type="simple">PL</abbrev><bold>C</bold> juvenile, ZMB 49776, 50.0 mm <abbrev xmlns:xlink="http://www.w3.org/1999/xlink" xlink:title="plastron length" id="ABBRID0EAKBG" xlink:type="simple">PL</abbrev><bold>D</bold> hatchling, AMNH 30125, 37.2 mm <abbrev xmlns:xlink="http://www.w3.org/1999/xlink" xlink:title="plastron length" id="ABBRID0EGKBG" xlink:type="simple">PL</abbrev>. Not to scale. Photographs Balázs Buzás (<bold>A</bold>), Balázs Farkas (<bold>B</bold>), Frank Tillack (<bold>C</bold>), Lauren Vonnahme (<bold>D</bold>).</p></caption><graphic xmlns:xlink="http://www.w3.org/1999/xlink" xlink:href="zookeys-824-071-g004.jpg" position="float" orientation="portrait" xlink:type="simple" id="oo_263231.jpg"/></fig></tp:treatment-sec><tp:treatment-sec sec-type="distribution" id="SECID0EXKBG"><title>Distribution.</title><p>The exact range is unknown but includes lowland areas in the provinces Bac Giang, Ha Tinh (Fig. <xref ref-type="fig" rid="F5">5</xref>), Hai Duong (own data), “Hai Hung” (a former administrative unit encompassing present-day Hai Duong and Hung Yen; <xref ref-type="bibr" rid="B17">Rudolphi and Weser 1998</xref>), Ninh Binh (<xref ref-type="bibr" rid="B17">Rudolphi and Weser 1998</xref>; <xref ref-type="bibr" rid="B13">Nguyen et al. 2009</xref>; <xref ref-type="bibr" rid="B7">Farkas and McCormack 2010</xref>), Phu Tho (<xref ref-type="bibr" rid="B13">Nguyen et al. 2009</xref>), Quang Binh (own data), Quang Nam (<xref ref-type="bibr" rid="B7">Farkas and McCormack 2010</xref>), Tuyen Quang (<xref ref-type="bibr" rid="B17">Rudolphi and Weser 1998</xref>) and Yen Bai (<xref ref-type="bibr" rid="B13">Nguyen et al. 2009</xref>) of Vietnam as well as the lower reaches of the Gaogong and Wanquan rivers in Hainan Province, China (own data; Fig. <xref ref-type="fig" rid="F6">6</xref>). In northeastern Vietnam the distribution area of <italic><tp:taxon-name><tp:taxon-name-part taxon-name-part-type="genus" reg="Pelodiscus">Pelodiscus</tp:taxon-name-part><tp:taxon-name-part taxon-name-part-type="species" reg="variegatus">variegatus</tp:taxon-name-part></tp:taxon-name></italic> overlaps with that of <italic><tp:taxon-name><tp:taxon-name-part taxon-name-part-type="genus" reg="Palea">Palea</tp:taxon-name-part><tp:taxon-name-part taxon-name-part-type="species" reg="steindachneri">steindachneri</tp:taxon-name-part></tp:taxon-name></italic> (Bac Giang Province, NMW 23395, NMW 23480:2, <xref ref-type="bibr" rid="B18">Siebenrock 1906</xref>; Ha Tinh Province, ZFMK 81539, ZFMK 81540, <xref ref-type="bibr" rid="B30">Ziegler 2002</xref>; Quang Binh Province, <xref ref-type="bibr" rid="B31">Ziegler et al. 2004</xref>) and further south (<xref ref-type="bibr" rid="B9">Gong et al. 2018</xref>) with that of <italic><tp:taxon-name><tp:taxon-name-part taxon-name-part-type="genus" reg="Pelodiscus">Pelodiscus</tp:taxon-name-part><tp:taxon-name-part taxon-name-part-type="species" reg="sinensis">sinensis</tp:taxon-name-part></tp:taxon-name></italic>, believed to have been introduced (<xref ref-type="bibr" rid="B13">Nguyen et al. 2009</xref>). On Hainan, <italic><tp:taxon-name><tp:taxon-name-part taxon-name-part-type="genus" reg="Pelodiscus">Pelodiscus</tp:taxon-name-part><tp:taxon-name-part taxon-name-part-type="species" reg="variegatus">variegatus</tp:taxon-name-part></tp:taxon-name></italic> seems to be sympatric with <italic><tp:taxon-name><tp:taxon-name-part taxon-name-part-type="genus" reg="Pelodiscus">Pelodiscus</tp:taxon-name-part><tp:taxon-name-part taxon-name-part-type="species" reg="parviformis">parviformis</tp:taxon-name-part></tp:taxon-name></italic> (vouchers NMW 30232:1–2, NMW 30232:4–8; see Remarks) and <italic><tp:taxon-name><tp:taxon-name-part taxon-name-part-type="genus" reg="Palea">Palea</tp:taxon-name-part><tp:taxon-name-part taxon-name-part-type="species" reg="steindachneri">steindachneri</tp:taxon-name-part></tp:taxon-name></italic> (NMW 20373; <xref ref-type="bibr" rid="B18">Siebenrock 1906</xref>). In Vietnam, most records fall within the “Northeast Lowlands Subregion” of <xref ref-type="bibr" rid="B2">Bain and Hurley (2011</xref>; encompassing the “Red River System” of <xref ref-type="bibr" rid="B11">Kottelat 1989</xref>). The zoogeographical affinities of Hainan lie also with this area (as well as mainland southwestern China), while the southern portion of the purported range forms part of the “Central–South Vietnam Lowlands Subregion” of <xref ref-type="bibr" rid="B2">Bain and Hurley (2011)</xref> or the “Annam River System” of <xref ref-type="bibr" rid="B11">Kottelat (1989)</xref>.</p><fig id="F5" position="float" orientation="portrait"><label>Figure 5.</label><caption><p>Habitat of <italic><tp:taxon-name><tp:taxon-name-part taxon-name-part-type="genus" reg="Pelodiscus">Pelodiscus</tp:taxon-name-part><tp:taxon-name-part taxon-name-part-type="species" reg="variegatus">variegatus</tp:taxon-name-part></tp:taxon-name></italic> sp. n.: Song Rac Lake, Cam Xuyen District, Ha Tinh Province, Vietnam. Photograph An Vinh Ong.</p></caption><graphic xmlns:xlink="http://www.w3.org/1999/xlink" xlink:href="zookeys-824-071-g005.jpg" position="float" orientation="portrait" xlink:type="simple" id="oo_263232.jpg"/></fig><fig id="F6" position="float" orientation="portrait"><label>Figure 6.</label><caption><p>Currently known presence points of <italic><tp:taxon-name><tp:taxon-name-part taxon-name-part-type="genus" reg="Pelodiscus">Pelodiscus</tp:taxon-name-part></tp:taxon-name></italic> species based on our own data as well as distribution maps published by the <xref ref-type="bibr" rid="B24">TTWG (2017)</xref> and <xref ref-type="bibr" rid="B9">Gong et al. (2018)</xref>. Earlier records of <italic><tp:taxon-name><tp:taxon-name-part taxon-name-part-type="genus" reg="Pelodiscus">P.</tp:taxon-name-part><tp:taxon-name-part taxon-name-part-type="species" reg="sinensis">sinensis</tp:taxon-name-part></tp:taxon-name></italic> from Hainan Island are referable to <italic><tp:taxon-name><tp:taxon-name-part taxon-name-part-type="genus" reg="Pelodiscus">P.</tp:taxon-name-part><tp:taxon-name-part taxon-name-part-type="species" reg="parviformis">parviformis</tp:taxon-name-part></tp:taxon-name></italic> or <italic><tp:taxon-name><tp:taxon-name-part taxon-name-part-type="genus" reg="Pelodiscus">P.</tp:taxon-name-part><tp:taxon-name-part taxon-name-part-type="species" reg="variegatus">variegatus</tp:taxon-name-part></tp:taxon-name></italic> sp. n. (see Remarks).</p></caption><graphic xmlns:xlink="http://www.w3.org/1999/xlink" xlink:href="zookeys-824-071-g006.jpg" position="float" orientation="portrait" xlink:type="simple" id="oo_263233.jpg"/></fig></tp:treatment-sec><tp:treatment-sec sec-type="etymology" id="SECID0EESBG"><title>Etymology.</title><p>The specific epithet <italic><tp:taxon-name><tp:taxon-name-part taxon-name-part-type="genus" reg="Pelodiscus"/><tp:taxon-name-part taxon-name-part-type="species" reg="variegatus">variegatus</tp:taxon-name-part></tp:taxon-name></italic> (spotted) is a Latin adjective in masculine gender alluding to the highly contrasting markings, especially the large plastral blotches, of the new species.</p></tp:treatment-sec><tp:treatment-sec sec-type="remarks" id="SECID0EUSBG"><title>Remarks.</title><p>In addition to the characters used here for diagnosing <italic><tp:taxon-name><tp:taxon-name-part taxon-name-part-type="genus" reg="Pelodiscus">P.</tp:taxon-name-part><tp:taxon-name-part taxon-name-part-type="species" reg="variegatus">variegatus</tp:taxon-name-part></tp:taxon-name></italic>, <xref ref-type="bibr" rid="B9">Gong et al. (2018)</xref> described some further genetic differences to other <italic><tp:taxon-name><tp:taxon-name-part taxon-name-part-type="genus" reg="Pelodiscus">Pelodiscus</tp:taxon-name-part></tp:taxon-name></italic> species.</p><p><xref ref-type="bibr" rid="B8">Fritz et al. (2010)</xref> suggested that the taxon now named <italic><tp:taxon-name><tp:taxon-name-part taxon-name-part-type="genus" reg="Pelodiscus">Pelodiscus</tp:taxon-name-part><tp:taxon-name-part taxon-name-part-type="species" reg="variegatus">variegatus</tp:taxon-name-part></tp:taxon-name></italic> resembles <italic><tp:taxon-name><tp:taxon-name-part taxon-name-part-type="genus" reg="Pelodiscus">P.</tp:taxon-name-part><tp:taxon-name-part taxon-name-part-type="species" reg="parviformis">parviformis</tp:taxon-name-part></tp:taxon-name></italic>, prompting the <xref ref-type="bibr" rid="B21">TTWG (2011</xref>, <xref ref-type="bibr" rid="B22">2012</xref>, <xref ref-type="bibr" rid="B23">2014</xref>, <xref ref-type="bibr" rid="B24">2017</xref>) to identify the <italic><tp:taxon-name><tp:taxon-name-part taxon-name-part-type="genus" reg="Pelodiscus">Pelodiscus</tp:taxon-name-part></tp:taxon-name></italic> records from Vietnam with the latter species. However, as explained in <xref ref-type="bibr" rid="B9">Gong et al. (2018)</xref>, this is no longer tenable in the face of the genetic distinctness of the two species.</p><p>Traditionally, Chinese softshell turtles from Hainan were identified as <italic><tp:taxon-name><tp:taxon-name-part taxon-name-part-type="genus" reg="Pelodiscus">P.</tp:taxon-name-part><tp:taxon-name-part taxon-name-part-type="species" reg="sinensis">sinensis</tp:taxon-name-part></tp:taxon-name></italic> (e.g., <xref ref-type="bibr" rid="B14">Pope 1935</xref>; <xref ref-type="bibr" rid="B5">Ernst and Barbour 1989</xref>; <xref ref-type="bibr" rid="B6">Ernst et al. 2000</xref>; <xref ref-type="bibr" rid="B21">TTWG 2011</xref>, <xref ref-type="bibr" rid="B22">2012</xref>, <xref ref-type="bibr" rid="B23">2014</xref>, <xref ref-type="bibr" rid="B24">2017</xref>). However, the few old (early 20<sup>th</sup> century) museum specimens serving as record sources represent either <italic><tp:taxon-name><tp:taxon-name-part taxon-name-part-type="genus" reg="Pelodiscus">P.</tp:taxon-name-part><tp:taxon-name-part taxon-name-part-type="species" reg="variegatus">variegatus</tp:taxon-name-part></tp:taxon-name></italic> (AMNH 28345, AMNH 30125, FMNH 6626, FMNH 6627, MVZ 23946, NMW 30219:1, NMW 30232:3) or <italic><tp:taxon-name><tp:taxon-name-part taxon-name-part-type="genus" reg="Pelodiscus">P.</tp:taxon-name-part><tp:taxon-name-part taxon-name-part-type="species" reg="parviformis">parviformis</tp:taxon-name-part></tp:taxon-name></italic> (NMW 30232:1–2, NMW 30232:4–8). Thus, the native occurrence of <italic><tp:taxon-name><tp:taxon-name-part taxon-name-part-type="genus" reg="Pelodiscus">P.</tp:taxon-name-part><tp:taxon-name-part taxon-name-part-type="species" reg="sinensis">sinensis</tp:taxon-name-part></tp:taxon-name></italic> sensu stricto on Hainan seems questionable, even though this species is now most likely bred there in local farms. We cannot exclude that also some of the presence points of <italic><tp:taxon-name><tp:taxon-name-part taxon-name-part-type="genus" reg="Pelodiscus">P.</tp:taxon-name-part><tp:taxon-name-part taxon-name-part-type="species" reg="sinensis">sinensis</tp:taxon-name-part></tp:taxon-name></italic> from southwestern mainland China mapped by the <xref ref-type="bibr" rid="B24">TTWG (2017)</xref> refer to <italic><tp:taxon-name><tp:taxon-name-part taxon-name-part-type="genus" reg="Pelodiscus">P.</tp:taxon-name-part><tp:taxon-name-part taxon-name-part-type="species" reg="parviformis">parviformis</tp:taxon-name-part></tp:taxon-name></italic> or <italic><tp:taxon-name><tp:taxon-name-part taxon-name-part-type="genus" reg="Pelodiscus">P.</tp:taxon-name-part><tp:taxon-name-part taxon-name-part-type="species" reg="variegatus">variegatus</tp:taxon-name-part></tp:taxon-name></italic> (and in part perhaps to <italic><tp:taxon-name><tp:taxon-name-part taxon-name-part-type="genus" reg="Pelodiscus">P.</tp:taxon-name-part><tp:taxon-name-part taxon-name-part-type="species" reg="axenaria">axenaria</tp:taxon-name-part></tp:taxon-name></italic>).</p></tp:treatment-sec><tp:treatment-sec sec-type="Conservation implications" id="SECID0EDZBG"><title>Conservation implications.</title><p>While <italic><tp:taxon-name><tp:taxon-name-part taxon-name-part-type="genus" reg="Pelodiscus">Pelodiscus</tp:taxon-name-part><tp:taxon-name-part taxon-name-part-type="species" reg="sinensis">sinensis</tp:taxon-name-part></tp:taxon-name></italic> is listed as “Vulnerable (<abbrev xmlns:xlink="http://www.w3.org/1999/xlink" xlink:title="“Vulnerable" id="ABBRID0EUZBG" xlink:type="simple">VU</abbrev>)” by the IUCN Red List of Threatened Species (<xref ref-type="bibr" rid="B1">Asian Turtle Trade Working Group 2000</xref>), the conservation status of <italic><tp:taxon-name><tp:taxon-name-part taxon-name-part-type="genus" reg="Pelodiscus">P.</tp:taxon-name-part><tp:taxon-name-part taxon-name-part-type="species" reg="axenaria">axenaria</tp:taxon-name-part></tp:taxon-name></italic>, <italic><tp:taxon-name><tp:taxon-name-part taxon-name-part-type="genus" reg="Pelodiscus">P.</tp:taxon-name-part><tp:taxon-name-part taxon-name-part-type="species" reg="maackii">maackii</tp:taxon-name-part></tp:taxon-name></italic>, <italic><tp:taxon-name><tp:taxon-name-part taxon-name-part-type="genus" reg="Pelodiscus">P.</tp:taxon-name-part><tp:taxon-name-part taxon-name-part-type="species" reg="parviformis">parviformis</tp:taxon-name-part></tp:taxon-name></italic>, and now <italic><tp:taxon-name><tp:taxon-name-part taxon-name-part-type="genus" reg="Pelodiscus">P.</tp:taxon-name-part><tp:taxon-name-part taxon-name-part-type="species" reg="variegatus">variegatus</tp:taxon-name-part></tp:taxon-name></italic>, remains unassessed, in spite of their proven genetic distinctness (<xref ref-type="bibr" rid="B8">Fritz et al. 2010</xref>; <xref ref-type="bibr" rid="B27">Yang et al. 2011</xref>; <xref ref-type="bibr" rid="B9">Gong et al. 2018</xref>). Given their restricted distributional ranges and the intense exploitation to which they are subjected, all these species would certainly classify for a higher category rating. In this vein, the most recent red list of Chinese vertebrates compiled by <xref ref-type="bibr" rid="B10">Jiang et al. (2016)</xref> proposed the conservation status of <italic><tp:taxon-name><tp:taxon-name-part taxon-name-part-type="genus" reg="Pelodiscus">P.</tp:taxon-name-part><tp:taxon-name-part taxon-name-part-type="species" reg="axenaria">axenaria</tp:taxon-name-part></tp:taxon-name></italic>, <italic><tp:taxon-name><tp:taxon-name-part taxon-name-part-type="genus" reg="Pelodiscus">P.</tp:taxon-name-part><tp:taxon-name-part taxon-name-part-type="species" reg="parviformis">parviformis</tp:taxon-name-part></tp:taxon-name></italic> and <italic><tp:taxon-name><tp:taxon-name-part taxon-name-part-type="genus" reg="Pelodiscus">P.</tp:taxon-name-part><tp:taxon-name-part taxon-name-part-type="species" reg="sinensis">sinensis</tp:taxon-name-part></tp:taxon-name></italic> be upgraded to “Endangered (<abbrev xmlns:xlink="http://www.w3.org/1999/xlink" xlink:title="“Endangered" id="ABBRID0EZ3BG" xlink:type="simple">EN</abbrev>)” and indicated <italic><tp:taxon-name><tp:taxon-name-part taxon-name-part-type="genus" reg="Pelodiscus">P.</tp:taxon-name-part><tp:taxon-name-part taxon-name-part-type="species" reg="maackii">maackii</tp:taxon-name-part></tp:taxon-name></italic> to be “Data Deficient (<abbrev xmlns:xlink="http://www.w3.org/1999/xlink" xlink:title="Data Deficient" id="ABBRID0EI4BG" xlink:type="simple">DD</abbrev>).” <xref ref-type="bibr" rid="B16">Rhodin et al. (2018)</xref> suggested for <italic><tp:taxon-name><tp:taxon-name-part taxon-name-part-type="genus" reg="Pelodiscus">P.</tp:taxon-name-part><tp:taxon-name-part taxon-name-part-type="species" reg="parviformis">parviformis</tp:taxon-name-part></tp:taxon-name></italic> “Critically Endangered (<abbrev xmlns:xlink="http://www.w3.org/1999/xlink" xlink:title="Critically Endangered" id="ABBRID0E24BG" xlink:type="simple">CR</abbrev>)” and for <italic><tp:taxon-name><tp:taxon-name-part taxon-name-part-type="genus" reg="Pelodiscus">P.</tp:taxon-name-part><tp:taxon-name-part taxon-name-part-type="species" reg="sinensis">sinensis</tp:taxon-name-part></tp:taxon-name></italic> “Endangered (<abbrev xmlns:xlink="http://www.w3.org/1999/xlink" xlink:title="“Endangered" id="ABBRID0EK5BG" xlink:type="simple">EN</abbrev>),” whereas <italic><tp:taxon-name><tp:taxon-name-part taxon-name-part-type="genus" reg="Pelodiscus">P.</tp:taxon-name-part><tp:taxon-name-part taxon-name-part-type="species" reg="axenaria">axenaria</tp:taxon-name-part></tp:taxon-name></italic> and <italic><tp:taxon-name><tp:taxon-name-part taxon-name-part-type="genus" reg="Pelodiscus">P.</tp:taxon-name-part><tp:taxon-name-part taxon-name-part-type="species" reg="maackii">maackii</tp:taxon-name-part></tp:taxon-name></italic> were identified as “Data Deficient (<abbrev xmlns:xlink="http://www.w3.org/1999/xlink" xlink:title="Data Deficient" id="ABBRID0EE6BG" xlink:type="simple">DD</abbrev>).” Consequently, also <italic><tp:taxon-name><tp:taxon-name-part taxon-name-part-type="genus" reg="Pelodiscus">P.</tp:taxon-name-part><tp:taxon-name-part taxon-name-part-type="species" reg="variegatus">variegatus</tp:taxon-name-part></tp:taxon-name></italic>, which was included in <italic><tp:taxon-name><tp:taxon-name-part taxon-name-part-type="genus" reg="Pelodiscus">P.</tp:taxon-name-part><tp:taxon-name-part taxon-name-part-type="species" reg="parviformis">parviformis</tp:taxon-name-part></tp:taxon-name></italic> by <xref ref-type="bibr" rid="B16">Rhodin et al. (2018)</xref>, should be classified as “Critically Endangered (<abbrev xmlns:xlink="http://www.w3.org/1999/xlink" xlink:title="Critically Endangered" id="ABBRID0EDAAI" xlink:type="simple">CR</abbrev>).”</p></tp:treatment-sec><tp:treatment-sec><!--Section generated to contain objects referenced in tp:taxon-treatment.--><supplementary-material xmlns:xlink="http://www.w3.org/1999/xlink" id="S1" position="float" orientation="portrait" xlink:type="simple"><label>Supplementary material 1</label><p>Reference alignment of 397 bp of the 12S rRNA gene of different <italic><tp:taxon-name><tp:taxon-name-part taxon-name-part-type="genus" reg="Pelodiscus">Pelodiscus</tp:taxon-name-part></tp:taxon-name></italic> species and lineages</p><p>Data type: molecular data</p><media xlink:href="zookeys-824-071-s001.fas" mimetype="unknown" mime-subtype="unknown" position="float" orientation="portrait" xlink:type="simple" id="oo_263234.fas"/><permissions><license license-type="creative-commons-attribution" xlink:href="http://creativecommons.org/licenses/by/4.0/" xlink:type="simple"><license-p>This is an open access article distributed under the terms of the Creative Commons Attribution License (CC BY 4.0), which permits unrestricted use, distribution, and reproduction in any medium, provided the original author and source are credited.</license-p></license></permissions><attrib specific-use="authors">Balázs Farkas, Thomas Ziegler, Cuong The Pham, An Vinh Ong, Uwe Fritz</attrib></supplementary-material><supplementary-material xmlns:xlink="http://www.w3.org/1999/xlink" id="S2" position="float" orientation="portrait" xlink:type="simple"><label>Supplementary material 2</label><p>Reference alignment of the cyt b gene of different <italic><tp:taxon-name><tp:taxon-name-part taxon-name-part-type="genus" reg="Pelodiscus">Pelodiscus</tp:taxon-name-part></tp:taxon-name></italic> species and lineages (1168 bp)</p><p>Data type: molecular data</p><media xlink:href="zookeys-824-071-s002.fas" mimetype="unknown" mime-subtype="unknown" position="float" orientation="portrait" xlink:type="simple" id="oo_263235.fas"/><permissions><license license-type="creative-commons-attribution" xlink:href="http://creativecommons.org/licenses/by/4.0/" xlink:type="simple"><license-p>This is an open access article distributed under the terms of the Creative Commons Attribution License (CC BY 4.0), which permits unrestricted use, distribution, and reproduction in any medium, provided the original author and source are credited.</license-p></license></permissions><attrib specific-use="authors">Balázs Farkas, Thomas Ziegler, Cuong The Pham, An Vinh Ong, Uwe Fritz</attrib></supplementary-material><supplementary-material xmlns:xlink="http://www.w3.org/1999/xlink" id="S3" position="float" orientation="portrait" xlink:type="simple"><label>Supplementary material 3</label><p>Reference alignment of the partial ND4 gene and adjacent DNA coding for tRNAs (838 bp) of different <italic><tp:taxon-name><tp:taxon-name-part taxon-name-part-type="genus" reg="Pelodiscus">Pelodiscus</tp:taxon-name-part></tp:taxon-name></italic> species and lineages</p><p>Data type: molecular data</p><media xlink:href="zookeys-824-071-s003.fas" mimetype="unknown" mime-subtype="unknown" position="float" orientation="portrait" xlink:type="simple" id="oo_263236.fas"/><permissions><license license-type="creative-commons-attribution" xlink:href="http://creativecommons.org/licenses/by/4.0/" xlink:type="simple"><license-p>This is an open access article distributed under the terms of the Creative Commons Attribution License (CC BY 4.0), which permits unrestricted use, distribution, and reproduction in any medium, provided the original author and source are credited.</license-p></license></permissions><attrib specific-use="authors">Balázs Farkas, Thomas Ziegler, Cuong The Pham, An Vinh Ong, Uwe Fritz</attrib></supplementary-material></tp:treatment-sec><ref-list><ref id="B9"><mixed-citation xmlns:xlink="http://www.w3.org/1999/xlink" xlink:type="simple"><person-group><name name-style="western"><surname>Gong</surname><given-names>S</given-names></name><name name-style="western"><surname>Vamberger</surname><given-names>M</given-names></name><name name-style="western"><surname>Auer</surname><given-names>M</given-names></name><name name-style="western"><surname>Praschag</surname><given-names>P</given-names></name><name name-style="western"><surname>Fritz</surname><given-names>U</given-names></name></person-group> (<year>2018</year>) Millennium-old farm breeding of Chinese softshell turtles (<italic><tp:taxon-name><tp:taxon-name-part taxon-name-part-type="genus">Pelodiscus</tp:taxon-name-part></tp:taxon-name></italic> spp.) results in massive erosion of biodiversity. Science of Nature 105: 34. <ext-link xlink:type="simple" ext-link-type="doi" xlink:href="10.1007/s00114-018-1558-9">https://doi.org/10.1007/s00114-018-1558-9</ext-link></mixed-citation></ref><ref id="B30"><mixed-citation xmlns:xlink="http://www.w3.org/1999/xlink" xlink:type="simple"><person-group><name name-style="western"><surname>Ziegler</surname><given-names>T</given-names></name></person-group> (<year>2002</year>) <source>Die Amphibien und Reptilien eines Tieflandfeuchtwald-Schutzgebietes in Vietnam.</source><publisher-name>Natur &amp; Tier Verlag</publisher-name>, <publisher-loc>Münster</publisher-loc>, <size units="page">342 pp</size>.</mixed-citation></ref><ref id="B31"><mixed-citation xmlns:xlink="http://www.w3.org/1999/xlink" xlink:type="simple"><person-group><name name-style="western"><surname>Ziegler</surname><given-names>T</given-names></name><name name-style="western"><surname>Herrmann</surname><given-names>H-W</given-names></name><name name-style="western"><surname>Vu</surname><given-names>NT</given-names></name><name name-style="western"><surname>Le</surname><given-names>KQ</given-names></name><name name-style="western"><surname>Nguyen</surname><given-names>TH</given-names></name><name name-style="western"><surname>Cao</surname><given-names>XC</given-names></name><name name-style="western"><surname>Luu</surname><given-names>MT</given-names></name><name name-style="western"><surname>Dinh</surname><given-names>HT</given-names></name></person-group> (<year>2004</year>) <article-title>The amphibians and reptiles of the Phong Nha–Ke Bang National Park, Quang Binh Province, Vietnam.</article-title><source>Hamadryad</source><volume>28</volume>: <fpage>19</fpage>–<lpage>42</lpage>.</mixed-citation></ref><ref id="B28"><mixed-citation xmlns:xlink="http://www.w3.org/1999/xlink" xlink:type="simple"><person-group><name name-style="western"><surname>Zhao</surname><given-names>E</given-names></name><name name-style="western"><surname>Adler</surname><given-names>K</given-names></name></person-group> (<year>1993</year>) <source>Herpetology of China.</source><publisher-name>Society for the Study of Amphibians and Reptiles (Contributions to Herpetology 10)</publisher-name>, <publisher-loc>Oxford, Ohio</publisher-loc>, <size units="page">521 pp</size>.</mixed-citation></ref><ref id="B29"><mixed-citation xmlns:xlink="http://www.w3.org/1999/xlink" xlink:type="simple"><person-group><name name-style="western"><surname>Zhou</surname><given-names>G</given-names></name><name name-style="western"><surname>Zhang</surname><given-names>X</given-names></name><name name-style="western"><surname>Fang</surname><given-names>Z</given-names></name></person-group> (<year>1991</year>) <article-title>Bulletin of a new species <italic><tp:taxon-name><tp:taxon-name-part taxon-name-part-type="genus">Trionyx</tp:taxon-name-part></tp:taxon-name></italic>.</article-title><source>Acta Scientiarum Naturalium Universitatis Normalis Hunanensis</source><volume>14</volume>: <fpage>379</fpage>–<lpage>382</lpage>. [In Chinese with English abstract]</mixed-citation></ref><ref id="B3"><mixed-citation xmlns:xlink="http://www.w3.org/1999/xlink" xlink:type="simple"><person-group><name name-style="western"><surname>Brandt</surname><given-names>JF</given-names></name></person-group> (<year>1857</year>) <article-title>Observationes quaedam ad generis Trionychum species duas novas spectantes auctore J.F. Brandt.</article-title><source>Bulletin de la Classe physico-mathématique de l’Académie impériale des Sciences de Saint Pétersbourg</source><volume>16</volume>: <fpage>110</fpage>–<lpage>111</lpage>.</mixed-citation></ref><ref id="B7"><mixed-citation xmlns:xlink="http://www.w3.org/1999/xlink" xlink:type="simple"><person-group><name name-style="western"><surname>Farkas</surname><given-names>B</given-names></name><name name-style="western"><surname>McCormack</surname><given-names>T</given-names></name></person-group> (<year>2010</year>) <article-title>Le <tp:taxon-name><tp:taxon-name-part taxon-name-part-type="genus">Trionyx</tp:taxon-name-part></tp:taxon-name> de Chine <italic><tp:taxon-name><tp:taxon-name-part taxon-name-part-type="genus">Pelodiscus</tp:taxon-name-part><tp:taxon-name-part taxon-name-part-type="species">sinensis</tp:taxon-name-part></tp:taxon-name></italic> (Wiegmann, 1834) (Ang: Chinese softshell turtle).</article-title><source>Chéloniens</source><volume>18</volume>: <fpage>56</fpage>–<lpage>63</lpage>.</mixed-citation></ref><ref id="B17"><mixed-citation xmlns:xlink="http://www.w3.org/1999/xlink" xlink:type="simple"><person-group><name name-style="western"><surname>Rudolphi</surname><given-names>M</given-names></name><name name-style="western"><surname>Weser</surname><given-names>R</given-names></name></person-group> (<year>1998</year>) <article-title>Die Weichschildkröten Nordvietnams unter besonderer Berücksichtigung der Nackendornen-Weichschildkröte, <italic><tp:taxon-name><tp:taxon-name-part taxon-name-part-type="genus">Palea</tp:taxon-name-part><tp:taxon-name-part taxon-name-part-type="species">steindachneri</tp:taxon-name-part></tp:taxon-name></italic> (Siebenrock, 1906).</article-title><source><tp:taxon-name><tp:taxon-name-part taxon-name-part-type="suborder">Sauria</tp:taxon-name-part></tp:taxon-name> (Berlin)</source><volume>20</volume>(<issue>1</issue>): <fpage>3</fpage>–<lpage>14</lpage>.</mixed-citation></ref><ref id="B13"><mixed-citation xmlns:xlink="http://www.w3.org/1999/xlink" xlink:type="simple"><person-group><name name-style="western"><surname>Nguyen</surname><given-names>VS</given-names></name><name name-style="western"><surname>Ho</surname><given-names>TC</given-names></name><name name-style="western"><surname>Nguyen</surname><given-names>QT</given-names></name></person-group> (<year>2009</year>) <source>Herpetofauna of Vietnam.</source><publisher-name>Edition Chimaira</publisher-name>, <publisher-loc>Frankfurt am Main</publisher-loc>, <size units="page">768 pp</size>.</mixed-citation></ref><ref id="B24"><mixed-citation xmlns:xlink="http://www.w3.org/1999/xlink" xlink:type="simple"><institution xlink:type="simple">TTWG</institution> [Turtle Taxonomy Working Group] (<year>2017</year>) <article-title>Turtles of the world. Annotated checklist and atlas of taxonomy, synonymy, distribution, and conservation status (8<sup>th</sup> edn).</article-title><source>Chelonian Research Monographs</source><volume>7</volume>: <fpage>1</fpage>–<lpage>292</lpage>. <ext-link xlink:type="simple" ext-link-type="doi" xlink:href="10.3854/crm.7.checklist.atlas.v8.2017">https://doi.org/10.3854/crm.7.checklist.atlas.v8.2017</ext-link></mixed-citation></ref><ref id="B18"><mixed-citation xmlns:xlink="http://www.w3.org/1999/xlink" xlink:type="simple"><person-group><name name-style="western"><surname>Siebenrock</surname><given-names>F</given-names></name></person-group> (<year>1906</year>) <article-title>Zur Kenntnis der Schildkrötenfauna der Insel Hainan.</article-title><source>Zoologischer Anzeiger</source><volume>30</volume>: <fpage>578</fpage>–<lpage>586</lpage>.</mixed-citation></ref><ref id="B2"><mixed-citation xmlns:xlink="http://www.w3.org/1999/xlink" xlink:type="simple"><person-group><name name-style="western"><surname>Bain</surname><given-names>RH</given-names></name><name name-style="western"><surname>Hurley</surname><given-names>MM</given-names></name></person-group> (<year>2011</year>) <article-title>A biogeographic synthesis of the amphibians and reptiles of Indochina.</article-title><source>Bulletin of the American Museum of Natural History</source><volume>360</volume>: <fpage>1</fpage>–<lpage>138</lpage>. <ext-link xlink:type="simple" ext-link-type="uri" xlink:href="http://digitallibrary.amnh.org/handle/2246/6141">http://digitallibrary.amnh.org/handle/2246/6141</ext-link></mixed-citation></ref><ref id="B11"><mixed-citation xmlns:xlink="http://www.w3.org/1999/xlink" xlink:type="simple"><person-group><name name-style="western"><surname>Kottelat</surname><given-names>M</given-names></name></person-group> (<year>1989</year>) <article-title>Zoogeography of the fishes from Indochinese inland waters with an annotated check-list.</article-title><source>Bulletin Zoölogisch Museum, Universiteit van Amsterdam</source><volume>12</volume>: <fpage>1</fpage>–<lpage>53</lpage>.</mixed-citation></ref><ref id="B8"><mixed-citation xmlns:xlink="http://www.w3.org/1999/xlink" xlink:type="simple"><person-group><name name-style="western"><surname>Fritz</surname><given-names>U</given-names></name><name name-style="western"><surname>Gong</surname><given-names>S</given-names></name><name name-style="western"><surname>Auer</surname><given-names>M</given-names></name><name name-style="western"><surname>Kuchling</surname><given-names>G</given-names></name><name name-style="western"><surname>Schneeweiss</surname><given-names>N</given-names></name><name name-style="western"><surname>Hundsdörfer</surname><given-names>AK</given-names></name></person-group> (<year>2010</year>) <article-title>The world’s economically most important chelonians represent a diverse species complex (<tp:taxon-name><tp:taxon-name-part taxon-name-part-type="order">Testudines</tp:taxon-name-part></tp:taxon-name>: <tp:taxon-name><tp:taxon-name-part taxon-name-part-type="family">Trionychidae</tp:taxon-name-part></tp:taxon-name>: <italic><tp:taxon-name><tp:taxon-name-part taxon-name-part-type="genus">Pelodiscus</tp:taxon-name-part></tp:taxon-name></italic>).</article-title><source>Organisms, Diversity &amp; Evolution</source><volume>10</volume>: <fpage>227</fpage>–<lpage>242</lpage>. <ext-link xlink:type="simple" ext-link-type="doi" xlink:href="10.1007/s13127-010-0007-1">https://doi.org/10.1007/s13127-010-0007-1</ext-link></mixed-citation></ref><ref id="B21"><mixed-citation xmlns:xlink="http://www.w3.org/1999/xlink" xlink:type="simple"><institution xlink:type="simple">TTWG</institution> [Turtle Taxonomy Working Group] (<year>2011</year>) <article-title>Turtles of the world, 2011 update: Annotated checklist of taxonomy, synonymy, distribution, and conservation status.</article-title><source>Chelonian Research Monographs</source><volume>5</volume>: <fpage>165</fpage>–<lpage>242</lpage>. <ext-link xlink:type="simple" ext-link-type="doi" xlink:href="10.3854/crm.5.000.checklist.v4.2011">https://doi.org/10.3854/crm.5.000.checklist.v4.2011</ext-link></mixed-citation></ref><ref id="B22"><mixed-citation xmlns:xlink="http://www.w3.org/1999/xlink" xlink:type="simple"><institution xlink:type="simple">TTWG</institution> [Turtle Taxonomy Working Group] (<year>2012</year>) <article-title>Turtles of the world, 2012 update: Annotated checklist of taxonomy, synonymy, distribution, and conservation status.</article-title><source>Chelonian Research Monographs</source><volume>5</volume>: <fpage>243</fpage>–<lpage>328</lpage>. <ext-link xlink:type="simple" ext-link-type="doi" xlink:href="10.3854/crm.5.000.checklist.v5.2012">https://doi.org/10.3854/crm.5.000.checklist.v5.2012</ext-link></mixed-citation></ref><ref id="B23"><mixed-citation xmlns:xlink="http://www.w3.org/1999/xlink" xlink:type="simple"><institution xlink:type="simple">TTWG</institution> [Turtle Taxonomy Working Group] (<year>2014</year>) <article-title>Turtles of the world: Annotated checklist of taxonomy, synonymy, distribution with maps, and conservation status (7<sup>th</sup> edn).</article-title><source>Chelonian Research Monographs</source><volume>5</volume>: <fpage>329</fpage>–<lpage>479</lpage>. <ext-link xlink:type="simple" ext-link-type="doi" xlink:href="10.3854/crm.5.000.checklist.v7.2014">https://doi.org/10.3854/crm.5.000.checklist.v7.2014</ext-link></mixed-citation></ref><ref id="B14"><mixed-citation xmlns:xlink="http://www.w3.org/1999/xlink" xlink:type="simple"><person-group><name name-style="western"><surname>Pope</surname><given-names>CH</given-names></name></person-group> (<year>1935</year>) The Reptiles of China – Natural History of Central Asia 10. American Museum of Natural History, New York, lii + 604 pp.</mixed-citation></ref><ref id="B5"><mixed-citation xmlns:xlink="http://www.w3.org/1999/xlink" xlink:type="simple"><person-group><name name-style="western"><surname>Ernst</surname><given-names>CH</given-names></name><name name-style="western"><surname>Barbour</surname><given-names>RW</given-names></name></person-group> (<year>1989</year>) Turtles of the World. Smithsonian Institution Press, Washington, DC, xxii + 313 pp.</mixed-citation></ref><ref id="B6"><mixed-citation xmlns:xlink="http://www.w3.org/1999/xlink" xlink:type="simple"><person-group><name name-style="western"><surname>Ernst</surname><given-names>CH</given-names></name><name name-style="western"><surname>Altenburg</surname><given-names>RGM</given-names></name><name name-style="western"><surname>Barbour</surname><given-names>RW</given-names></name></person-group> (<year>2000</year>) Turtles of the world. Version 1.2, CD-ROM. ETI BioInformatics, Amsterdam.</mixed-citation></ref><ref id="B1"><mixed-citation xmlns:xlink="http://www.w3.org/1999/xlink" xlink:type="simple"><institution xlink:type="simple">Asian Turtle Trade Working Group</institution> (<year>2000</year>) <italic><tp:taxon-name><tp:taxon-name-part taxon-name-part-type="genus">Pelodiscus</tp:taxon-name-part><tp:taxon-name-part taxon-name-part-type="species">sinensis</tp:taxon-name-part></tp:taxon-name></italic>. The IUCN Red List of Threatened Species 2000: e.T39620A97401140. <ext-link xlink:type="simple" ext-link-type="uri" xlink:href="https://www.iucnredlist.org/species/39620/97401140">https://www.iucnredlist.org/species/39620/97401140</ext-link></mixed-citation></ref><ref id="B27"><mixed-citation xmlns:xlink="http://www.w3.org/1999/xlink" xlink:type="simple"><person-group><name name-style="western"><surname>Yang</surname><given-names>P</given-names></name><name name-style="western"><surname>Tang</surname><given-names>Y</given-names></name><name name-style="western"><surname>Ding</surname><given-names>L</given-names></name><name name-style="western"><surname>Guo</surname><given-names>X</given-names></name><name name-style="western"><surname>Wang</surname><given-names>Y</given-names></name></person-group> (<year>2011</year>) <article-title>Validity of <italic><tp:taxon-name><tp:taxon-name-part taxon-name-part-type="genus">Pelodiscus</tp:taxon-name-part><tp:taxon-name-part taxon-name-part-type="species">parviformis</tp:taxon-name-part></tp:taxon-name></italic> (<tp:taxon-name><tp:taxon-name-part taxon-name-part-type="order">Testudines</tp:taxon-name-part></tp:taxon-name>: <tp:taxon-name><tp:taxon-name-part taxon-name-part-type="family">Trionychidae</tp:taxon-name-part></tp:taxon-name>) inferred from molecular and morphological analysis.</article-title><source>Asian Herpetological Research</source><volume>2</volume>: <fpage>21</fpage>–<lpage>29</lpage>. <ext-link xlink:type="simple" ext-link-type="doi" xlink:href="10.3724/SP.J.1245.2011.00021">https://doi.org/10.3724/SP.J.1245.2011.00021</ext-link></mixed-citation></ref><ref id="B10"><mixed-citation xmlns:xlink="http://www.w3.org/1999/xlink" xlink:type="simple"><person-group><name name-style="western"><surname>Jiang</surname><given-names>Zh</given-names></name><name name-style="western"><surname>Jiang</surname><given-names>J</given-names></name><name name-style="western"><surname>Wang</surname><given-names>Y</given-names></name><name name-style="western"><surname>Zhang</surname><given-names>E</given-names></name><name name-style="western"><surname>Zhang</surname><given-names>Y</given-names></name><name name-style="western"><surname>Li</surname><given-names>L</given-names></name><name name-style="western"><surname>Xie</surname><given-names>F</given-names></name><name name-style="western"><surname>Cai</surname><given-names>B</given-names></name><name name-style="western"><surname>Cao</surname><given-names>L</given-names></name><name name-style="western"><surname>Zheng</surname><given-names>G</given-names></name><name name-style="western"><surname>Dong</surname><given-names>L</given-names></name><name name-style="western"><surname>Zhang</surname><given-names>Zh</given-names></name><name name-style="western"><surname>Ding</surname><given-names>P</given-names></name><name name-style="western"><surname>Luo</surname><given-names>Zh</given-names></name><name name-style="western"><surname>Ding</surname><given-names>Ch</given-names></name><name name-style="western"><surname>Ma</surname><given-names>Zh</given-names></name><name name-style="western"><surname>Tang</surname><given-names>S</given-names></name><name name-style="western"><surname>Cao</surname><given-names>W</given-names></name><name name-style="western"><surname>Li</surname><given-names>Ch</given-names></name><name name-style="western"><surname>Hu</surname><given-names>H</given-names></name><name name-style="western"><surname>Ma</surname><given-names>Y</given-names></name><name name-style="western"><surname>Wu</surname><given-names>Y</given-names></name><name name-style="western"><surname>Wang</surname><given-names>Y</given-names></name><name name-style="western"><surname>Zhou</surname><given-names>K</given-names></name><name name-style="western"><surname>Liu</surname><given-names>Sh</given-names></name><name name-style="western"><surname>Chen</surname><given-names>Y</given-names></name><name name-style="western"><surname>Li</surname><given-names>J</given-names></name><name name-style="western"><surname>Feng</surname><given-names>Z</given-names></name><name name-style="western"><surname>Wang</surname><given-names>Y</given-names></name><name name-style="western"><surname>Wang</surname><given-names>B</given-names></name><name name-style="western"><surname>Li</surname><given-names>Ch</given-names></name><name name-style="western"><surname>Song</surname><given-names>X</given-names></name><name name-style="western"><surname>Cai</surname><given-names>L</given-names></name><name name-style="western"><surname>Zhang</surname><given-names>Ch</given-names></name><name name-style="western"><surname>Zeng</surname><given-names>Y</given-names></name><name name-style="western"><surname>Meng</surname><given-names>Zh</given-names></name><name name-style="western"><surname>Fang</surname><given-names>H</given-names></name><name name-style="western"><surname>Ping</surname><given-names>X</given-names></name></person-group> (<year>2016</year>) <article-title>Red list of China’s vertebrates.</article-title><source>Shengwu Duoyangxing (Biodiversity Science)</source><volume>24</volume>: <fpage>500</fpage>–<lpage>551</lpage>.</mixed-citation></ref><ref id="B16"><mixed-citation xmlns:xlink="http://www.w3.org/1999/xlink" xlink:type="simple"><person-group><name name-style="western"><surname>Rhodin</surname><given-names>AGJ</given-names></name><name name-style="western"><surname>Stanford</surname><given-names>CB</given-names></name><name name-style="western"><surname>van Dijk</surname><given-names>PP</given-names></name><name name-style="western"><surname>Eisemberg</surname><given-names>C</given-names></name><name name-style="western"><surname>Luiselli</surname><given-names>L</given-names></name><name name-style="western"><surname>Mittermeier</surname><given-names>RA</given-names></name><name name-style="western"><surname>Hudson</surname><given-names>R</given-names></name><name name-style="western"><surname>Horne</surname><given-names>BD</given-names></name><name name-style="western"><surname>Goode</surname><given-names>EV</given-names></name><name name-style="western"><surname>Kuchling</surname><given-names>G</given-names></name><name name-style="western"><surname>Walde</surname><given-names>A</given-names></name><name name-style="western"><surname>Baard</surname><given-names>EHW</given-names></name><name name-style="western"><surname>Berry</surname><given-names>KH</given-names></name><name name-style="western"><surname>Bertolero</surname><given-names>A</given-names></name><name name-style="western"><surname>Blanck</surname><given-names>TEG</given-names></name><name name-style="western"><surname>Bour</surname><given-names>R</given-names></name><name name-style="western"><surname>Buhlmann</surname><given-names>KA</given-names></name><name name-style="western"><surname>Cayot</surname><given-names>LJ</given-names></name><name name-style="western"><surname>Collett</surname><given-names>S</given-names></name><name name-style="western"><surname>Currylow</surname><given-names>A</given-names></name><name name-style="western"><surname>Das</surname><given-names>I</given-names></name><name name-style="western"><surname>Diagne</surname><given-names>T</given-names></name><name name-style="western"><surname>Ennen</surname><given-names>JR</given-names></name><name name-style="western"><surname>Forero-Medina</surname><given-names>G</given-names></name><name name-style="western"><surname>Frankel</surname><given-names>MG</given-names></name><name name-style="western"><surname>Fritz</surname><given-names>U</given-names></name><name name-style="western"><surname>García</surname><given-names>G</given-names></name><name name-style="western"><surname>Gibbons</surname><given-names>JW</given-names></name><name name-style="western"><surname>Gibbons</surname><given-names>PM</given-names></name><name name-style="western"><surname>Gong</surname><given-names>S</given-names></name><name name-style="western"><surname>Guntoro</surname><given-names>J</given-names></name><name name-style="western"><surname>Hofmeyr</surname><given-names>MD</given-names></name><name name-style="western"><surname>Iverson</surname><given-names>JB</given-names></name><name name-style="western"><surname>Kiester</surname><given-names>AR</given-names></name><name name-style="western"><surname>Lau</surname><given-names>M</given-names></name><name name-style="western"><surname>Lawson</surname><given-names>DP</given-names></name><name name-style="western"><surname>Lovich</surname><given-names>JE</given-names></name><name name-style="western"><surname>Moll</surname><given-names>E</given-names></name><name name-style="western"><surname>Páez</surname><given-names>VP</given-names></name><name name-style="western"><surname>Palomo-Ramos</surname><given-names>R</given-names></name><name name-style="western"><surname>Platt</surname><given-names>K</given-names></name><name name-style="western"><surname>Platt</surname><given-names>SG</given-names></name><name name-style="western"><surname>Pritchard</surname><given-names>PCH</given-names></name><name name-style="western"><surname>Quinn</surname><given-names>HR</given-names></name><name name-style="western"><surname>Rahman</surname><given-names>SC</given-names></name><name name-style="western"><surname>Randrianjafizanaka</surname><given-names>ST</given-names></name><name name-style="western"><surname>Schaffer</surname><given-names>J</given-names></name><name name-style="western"><surname>Selman</surname><given-names>W</given-names></name><name name-style="western"><surname>Shaffer</surname><given-names>HB</given-names></name><name name-style="western"><surname>Sharma</surname><given-names>DSK</given-names></name><name name-style="western"><surname>Shi</surname><given-names>H</given-names></name><name name-style="western"><surname>Singh</surname><given-names>S</given-names></name><name name-style="western"><surname>Spencer</surname><given-names>R</given-names></name><name name-style="western"><surname>Stannard</surname><given-names>K</given-names></name><name name-style="western"><surname>Sutcliffe</surname><given-names>S</given-names></name><name name-style="western"><surname>Thomson</surname><given-names>S</given-names></name><name name-style="western"><surname>Vogt</surname><given-names>RC</given-names></name></person-group> (<year>2018</year>) <article-title>Global conservation status of turtles and tortoises (order <tp:taxon-name><tp:taxon-name-part taxon-name-part-type="order">Testudines</tp:taxon-name-part></tp:taxon-name>).</article-title><source>Chelonian Conservation and Biology</source><volume>17</volume>: <fpage>135</fpage>–<lpage>161</lpage>. <ext-link xlink:type="simple" ext-link-type="doi" xlink:href="10.2744/CCB-1348.1">https://doi.org/10.2744/CCB-1348.1</ext-link></mixed-citation></ref></ref-list></tp:taxon-treatment>
