# Supplementary material for: A new species of Pelodiscus from northeastern Indochina (Testudines, Trionychidae)
Source: Zookeys. 2019 Feb 13;(824):71–86. doi: 10.3897/zookeys.824.31376 (PMC6382751; doi:10.3897/zookeys.824.31376)
Supplement: Supplementary material 1 [file zookeys-824-071-s001.fas]

>D_42534_Pelodiscus_variegatus
ttaaccctaaACTTAGATATTTTAAATACAAAATTATCCGCCAGAAAACTACGAGCAAAA
CGCTTAAAACTCCAAGGACTTGGCGGTACCTCAAACCCACCTAGAGGAGCCTGTTCTATA
ATCGATAATCCACGATAAACCTCACCATCCTTTGCCAACTCAGCCTATATACCACCGTCA
C-AGCCTACCTTATGAAAGTCAAAAA-GTAAGCTCAATAGCTATTACAGCTAAAAAGTCA
GGTCAAGGTGTAGCCAATTAAGATGGAAGAAATGGGCTACATTTTCTATAATAGAAATCA
AA-CCACGGAACAGAACTGTGAAACACAGTCTAGATTAAAGAAGGATTTAGCAGTAAATT
GAGAACAGAGAGCCCAATTTAAAGCGGACCTGAGGTGCGC
>D_44045_Pelodiscus_variegatus
-----cCtaaacTTAGATaTTTTAAATACAAAATTATCCGCCAGAAAACTACGAGCAAAA
CGCTTAAAACTCCAAGGACTTGGCGGTACCTCAAACCCACCTAGAGGAGCCTGTTCTATA
ATCGATAATCCACGATAAACCTCACCATCCTTTGCCAACTCAGCCTATATACCACCGTCA
C-AGCCTACCTTATGAAAGTCAAAAA-GTAAGCTCAATAGCTATTACAGCTAAAAAGTCA
GGTCAAGGTGTAGCCAATTAAGATGGAAGAAATGGGCTACATTTTCTATAATAGAAATCA
AA-CCACGGAACAGAACTGTGAAACACAGTCTAGATTAAAGAAGGATTTAGCAGTAAATT
GAGAACAGAGAGCCCAATTTAAAGCGGACCTGAGGTGCGC
>15734_Pelodiscus_variegatus
ttaaccctaaACTTAGATATTTTAAATACAAAATtATCCGCCAGAAAAcTACGAGCAAAA
CGCTTAAAACTCCAAGGACTtGGCGGTACCTCAAACCCACCTAGAGGAGCCtGTTCTATA
ATCGATAATCCACGATAAACCTCACCATCCTTtGCCAACTCAGCCTATATACCACCGTCA
C-AGCCTACCTTATGAAAGTCAAAAA-GTAAGCTCAATAGCTATTACAGCTAAAAAGTCA
GGTCAAGGTGTAGCCAATTAAGATGGAAGAAATGGGCTACATTTTCTATAATAGAAATCA
AA-CCACGGAACAGAACTGTGAAACACAGTCTAGATTAAAGAAGGATTTAGCAGTAAATT
GAGAACAGAGAGCCCAATTTAAAGCGGACCTGAGGTGCGC
>15735_Pelodiscus_variegatus
ttaaccctaaACTTAGATATTTTAAATACAAAATtATCCGCCAGAAAACTaCGAGCAAAA
CGCTTAAAACTCCAAGGACTTGGCGGTACCTCAAACCCACCTAGAGGAGCCTGTTCTATA
ATCGATAATCCACGATAAACCTCACCATCCTTTGCCAACTCAGCCTATATACCACCGTCA
C-AGCCTACCTTATGAAAGTCAAAAA-GTAAGCTCAATAGCTATTACAGCTAAAAAGTCA
GGTCAAGGTGTAGCCAATTAAGATGGAAGAAATGGGCTACATTTTCTATAATAGAAATCA
AA-CCACGGAACAGAACTGTGAAACACAGTCTAGATTAAAGAAGGATTTAGCAGTAAATT
GAGAACAGAGAGCCCAATTTAAAGCGGACCTGAGGTGCGC
>6032_Pelodiscus_axenaria
ttaaccctaaaCTTAGATAATTTAAATACAAAACTATCCGCCAGAAAACTACGAGCAAAA
CGCTTAAAACTCCAAGGACTTGGCGGTACCTCAAATCCACCTAGAGGAGCCTGTTCTATA
ATCGATAATCCACGATAAACCTCACCATCCTTTGCCAACTCAGCCTATATACCACCGTCA
C-AGCCTACCTTATGAAAGTCAAAAA-GTAAGCTCAATAGCCACAACAGCTAACAAGTCA
GGTCAAGGTGTAGCCAATTAAGATGGAAGAAATGGGCTACATTTTCTATCATAGAAATAA
A--CCACGGAACAGAACTATGAAACATAGCCTAGATTAA-GAAGGATTTAGCAGTAAATT
GAGAGCAGAGAGCCCAATTTAAACTGGACCTGAGGTGCGC
>16887_Pelodiscus_axenaria
TTAaCCCTaAACTTAGATAATTTAAATACAAAACTATCCGCCAGAAAACTACGAGCAAAA
CGCTTAAAACTCCAAGGACTTGGCGGTACCTCAAATCCACCTAGAGGAGCCTGTTCTATA
ATCGATAATCCACGATAAACCTCACCATCCTTTGCCAACTCAGCCTATATACCACCGTCA
C-AGCCTACCTTATGAAAGTCAAAAA-GTAAGCTCAATAGCCACAACAGCTAACAAGTCA
GGTCAAGGTGTAGCCAATTAAGATGGAAGAAATGGGCTACATTTTCTATAGTAGAAATAA
A--CCACGGAACAGAACTATGAAACATAGCCTAGATTAA-GAAGGATTTAGCAGTAAATT
GAGAGCAGAGAGCCCAATTTAAACTGGACCTGAGGTGCGC
>16888_Pelodiscus_axenaria
TTAacCCTAAACTTAGATAATTTAAATACAAAACTATCCGCCAGAAAACTACGAGCAAAA
CGCTTAAAACTCCAAGGACTTGGCGGTACCTCAAATCCACCTAGAGGAGCCTGTTCTATA
ATCGATAATCCACGATAAACCTCACCATCCTTTGCCAACTCAGCCTATATACCACCGTCA
C-AGCCTACCTTATGAAAGTCAAAAA-GTAAGCTCAATAGCCACAACAGCTAACAAGTCA
GGTCAAGGTGTAGCCAATTAAGATGGAAGAAATGGGCTACATTTTCTATAGTAGAAATAA
A--CCACGGAACAGAACTATGAAACATAGCCTAGATTAA-GAAGGATTTAGCAGTAAATT
GAGAGCAGAGAGCCCAATTTAAACTGGACCTGAGGTGCGC
>16889_Pelodiscus_axenaria
TTAacCCTaAACTTAGATAATTTAAATACAAAACTATCCGCCAGAAAACTACGAGCAAAA
CGCTTAAAACTCCAAGGACTTGGCGGTACCTCAAATCCACCTAGAGGAGCCTGTTCTATA
ATCGATAATCCACGATAAACCTCACCATCCTTTGCCAACTCAGCCTATATACCACCGTCA
C-AGCCTACCTTATGAAAGTCAAAAA-GTAAGCTCAATAGCCACAACAGCTAACAAGTCA
GGTCAAGGTGTAGCCAATTAAGATGGAAGAAATGGGCTACATTTTCTATAGTAGAAATAA
A--CCACGGAACAGAACTATGAAACATAGCCTAGATTAA-GAAGGATTTAGCAGTAAATT
GAGAGCAGAGAGCCCAATTTAAACTGGACCTGAGGTGCGC
>16890_Pelodiscus_axenaria
TTAacCCTaAACTTAGATAATTTAAATACAAAACTATCCGCCAGAAAACTACGAGCAAAA
CGCTTAAAACTCCAAGGACTTGGCGGTACCTCAAATCCACCTAGAGGAGCCTGTTCTATA
ATCGATAATCCACGATAAACCTCACCATCCTTTGCCAACTCAGCCTATATACCACCGTCA
C-AGCCTACCTTATGAAAGTCAAAAA-GTAAGCTCAATAGCCACAACAGCTAACAAGTCA
GGTCAAGGTGTAGCCAATTAAGATGGAAGAAATGGGCTACATTTTCTATAGTAGAAATAA
A--CCACGGAACAGAACTATGAAACATAGCCTAGATTAA-GAAGGATTTAGCAGTAAATT
GAGAGCAGAGAGCCCAATTTAAACTGGACCTGAGGTGCGC
>16854_Pelodiscus_G
TTAaCCCTaAACTTAGATATTTTAAATACAAAATTATCCGCCAGAAAACTACGAGCAAAA
CGCTTAAAACTCcAAGGACTTGGCGGTACCTCAAATCCACCTAGAGGAGCCTGTTCTATA
ATCGATAATCCACGATAAACCTCACCATCCTTTGCCAACTCAGCCTATATACCACCGTCA
C-AGCCTACCTTATGAAAGTCAAAAA-GTAAGCtCAATAGCtAttACAGCTAAaAAGTCA
GGTCAAGGTGTAGCCAATTAAGATGGAAGAAATGGGCTACATTTTCTATAATAGAAATcA
Aa-CCacGGAACAgAACTGTGAAACACAGtCtAgATtAA-gAAGGATTTAGCAGTAAATT
GAgAACAgAgAGCCCAATTTAAAGCGgACCTGAGGtGCGC
>16857_Pelodiscus_H
TTAacCCTaAACTTAGATATTTTAAATACAAAATTATCCGCCAGAAAACTACGAGCAAAA
CGCTTAAAACTCCAAGGACTTGGCGGTACCTCAAATCCACCTAGAGGAGCCTGTTCTATA
ATCGATAATCCACGATAAACCTCACCATCCTTTGCCAACTCAGCCTATATACCACCGTCA
C-AGCCTACCTTATGAAAGTCAAAAA-GTAAGCTCAATAGCTATTACAGCTAAAAAGTCA
GGTCAAGGTGTAGCCAATTAAGATGGAAGAAATGGGCTACATTTTCTATAATAGAAATCA
AA-CCACGGAACAGAACTGTGAAACACAGTCTAGATTAA-GAAGGATTTAGCAGTAAATT
GAGAACAGAGAGCCCAATTTAAAGCGGACCTGAGGTGCGC
>16861_Pelodiscus_I
TTAacCCTaAACTTAGATATTTTAAATACAAAACTATCCGCCAGAAAACTACGAGCAAAA
CACTTAAAACTCTAAGGACTTGGCGGTACCTCAAATCCACCTAGAGGAGCCTGTTCTATA
ATCGATAATCCACGATAAACCTCACCATCCTTTGCCAACTCAGCCTATATACCACCGTCA
C-AGCCTACCTTATGAAAGTCAAAAA-GTAAGCCCAATAGCCACAACAGCTAACAAGTCA
GGTCAAGGTGTAGCCAATTAAGATGGAAGAAATGGGCTACATTTTCTATAATAGAAATTA
A--CCACGGAACAGAACTATGAAACACAGTCTAGATTAA-GAAGGATTTAGCAGTAAATT
AAGAGCAGAGAGCCTAATTTAAACCGGACCTGAGGTGCGC
>16862_Pelodiscus_I
tTaACCCTaAACTTAGATATTTTAAATACAAAACTATCCGCCAGAAAACTACGAGCAAAA
CACTTAAAACTCTAAGGACTTGGCGGTACCTCAAATCCACCTAGAGGAGCCTGTTCTATA
ATCGATAATCCACGATAAACCTCACCATCCTTTGCCAACTCAGCCTATATACCACCGTCA
C-AGCCTACCTTATGAAAGTCAAAAA-GTAAGCCCAATAGCCACAACAGCTAACAAGTCA
GGTCAAGGTGTAGCCAATTAAGATGGAAGAAATGGGCTACATTTTCTATAATAGAAATTA
A--CCACGGAACAGAACTATGAAACACAGTCTAGATTAA-GAAGGATTTAGCAGTAAATT
AAGAGCAGAGAGCCTAATTTAAACCGGACCTGAGGTGCGC
>16863_Pelodiscus_I
TTaACCCTAAaCTTAGATATTTTAAATACAAAACTATCCGCCAGAAAACTACGAGCAAAA
CACTTAAAACTCTAAGGACTTGGCGGTACCTCAAATCCACCTAGAGGAGCCTGTTCTATA
ATCGATAATCCACGATAAACCTCACCATCCTTTGCCAACTCAGCCTATATACCACCGTCA
C-AGCCTACCTTATGAAAGTCAAAAA-GTAAGCCCAATAGCCACAACAGCTAACAAGTCA
GGTCAAGGTGTAGCCAATTAAGATGGAAGAAATGGGCTACATTTTCTATAATAGAAATTA
A--CCACGGAACAGAACTATGAAACACAGTCTAGATTAA-GAAGGATTTAGCAGTAAATT
AAGAGCAGAGAGCCTAATTTAAACCGGACCTGAGGTGCGC
>16865_Pelodiscus_I
TTaacCCTAAACTTAGATATTTTAAATACAAAACTATCCGCCAGAAAACTACGAGCAAAA
CACTTAAAACTCTAAGGACTTGGCGGTACCTCAAATCCACCTAGAGGAGCCTGTTCTATA
ATCGATAATCCACGATAAACCTCACCATCCTTTGCCAACTCAGCCTATATACCACCGTCA
C-AGCCTACCTTATGAAAGTCAAAAA-GTAAGCCCAATAGCCACAACAGCTAACAAGTCA
GGTCAAGGTGTAGCCAATTAAGATGGAAGAAATGGGCTACATTTTCTATAATAGAAATTA
A--CCACGGAACAGAACTATGAAACACAGTCTAGATTAA-GAAGGATTTAGCAGTAAATT
AAGAGCAGAGAGCCTAATTTAAACCGGACCTGAGGTGCGC
>16867_Pelodiscus_I
TTAacCCTAAaCTTAGATATTTTAAATACAAAACTATCCGCCAGAAAACTACGAGCAAAA
CACTTAAAACTCTAAGGACTTGGCGGTACCTCAAATCCACCTAGAGGAGCCTGTTCTATA
ATCGATAATCCACGATAAACCTCACCATCCTTTGCCAACTCAGCCTATATACCACCGTCA
C-AGCCTACCTTATGAAAGTCAAAAA-GTAAGCCCAATAGCCACAACAGCTAACAAGTCA
GGTCAAGGTGTAGCCAATTAAGATGGAAGAAATGGGCTACATTTTCTATAATAGAAATTA
A--CCACGGAACAGAACTATGAAACACAGTCTAGATTAA-GAAGGATTTAGCAGTAAATT
AAGAGCAGAGAGCCTAATTTAAACCGGACCTGAGGTGCGC
>16868_Pelodiscus_I
TTAaCCCTAAaCTTAGATATTTTAAATACAAAACTATCCGCCAGAAAACTACGAGCAAAA
CACTTAAAACTCTAAGGACTTGGCGGTACCTCAAATCCACCTAGAGGAGCCTGTTCTATA
ATCGATAATCCACGATAAACCTCACCATCCTTTGCCAACTCAGCCTATATACCACCGTCA
C-AGCCTACCTTATGAAAGTCAAAAA-GTAAGCCCAATAGCCACAACAGCTAACAAGTCA
GGTCAAGGTGTAGCCAATTAAGATGGAAGAAATGGGCTACATTTTCTATAATAGAAATTA
A--CCACGGAACAGAACTATGAAACACAGTCTAGATTAA-GAAGGATTTAGCAGTAAATT
AAGAGCAGAGAGCCTAATTTAAACCGGACCTGAGGTGCGC
>4234_Pelodiscus_maackii
-----cctaaacttagaTACtTTAAATACAAAATTATCCGCCAGAAAACTACGAGCAAAA
CGCTTAAAACTCCAAGGACTTGGCGGTACCTCAAATCCACCTAGAGGAGCCTGTTCTATA
ATCGATAATCCACGATAAACCTCACCATCCTTTGCCAACTCAGCCTATATACCACCGTCA
C-AGCCTACCTTATGAAAGTCAAAAA-GTAAGCTCAATAGCTGTTACAGCTAAAAAGTCA
GGTCAAGGTGTAGCCAATTAAGATGGAAGAAATGGGCTACATTTTCTATAATAGAAATCA
AAACCACGGAACAGAACTGTGAAACACAGTCTAGATTAA-GAAGGATTTAGCAGTAAATT
GCGAGCAGAGAGCCCAATTTAAAGCGGACCTGAGGTGCGC
>4235_Pelodiscus_maackii
-----cctaaactTagaTACTTTAaATACAAAATTATCCGCCAGAAAACTACGAGCAAAA
CGCTTAAAACTCCAAGGACTTGGCGGTACCTCAAATCCACCTAGAGGAGCCTGTTCTATA
ATCGATAATCCACGATAAACCTCACCATCCTTTGCCAACTCAGCCTATATACCACCGTCA
C-AGCCTACCTTATGAAAGTCAAAAA-GTAAGCTCAATAGCTGTTACAGCTAAAAAGTCA
GGTCAAGGTGTAGCCAATTAAGATGGAAGAAATGGGCTACATTTTCTATAATAGAAATCA
AAACCACGGAACAGAACTGTGAAACACAGTCTAGATTAA-gAAGGATTTAGCAGTAAATT
GCGAGCAGAGAGCCCAATTTAAAGCGGACCTGAGGTGCGC
>4236_Pelodiscus_maackii
-----cctaaacTTaGaTACTTTAAATACAAAATTATCCGCCAGAAAACTACGAGCAAAA
CGCTTAAAACTCCAAGGACTTGGCGGTACCTCAAATCCACCTAGAGGAGCCTGTTCTATA
ATCGATAATCCACGATAAACCTCACCATCCTTTGCCAACTCAGCCTATATACCACCGTCA
C-AGCCTACCTTATGAAAGTCAAAAA-GTAAGCTCAATAGCTGTTACAGCTAAAAAGTCA
GGTCAAGGTGTAGCCAATTAAGATGGAAGAAATGGGCTACATTTTCTATAATAGAAATCA
AAACCACGGAACAGAACTGTGAAACACAGTCTAGATTAA-gAAGGATTTAGCAGTAAATT
GCGAGCAGAGAGCCCAATTTAAAGCGGACCTGAGGTGCGC
>4237_Pelodiscus_maackii
-----cCtaaacTTAGATACTTTAAATACAAAATTATCCGCCAGAAAACTACGAGCAAAA
CGCTTAAAACTCCAAGGACTTGGCGGTACCTCAAATCCACCTAGAGGAGCCTGTTCTATA
ATCGATAATCCACGATAAACCTCACCATCCTTTGCCAACTCAGCCTATATACCACCGTCA
C-AGCCTACCTTATGAAAGTCAAAAA-GTAAGCTCAATAGCTGTTACAGCTAAAAAGTCA
GGTCAAGGTGTAGCCAATTAAGATGGAAGAAATGGGCTACATTTTCTATAATAGAAATCA
AAACCACGGAACAGAACTGTGAAACACAGTCTAGATTAA-GAAGGATTTAGCAGTAAATT
GCGAGCAGAGAGCCCAATTTAAAGCGGACCTGAGGTGCGC
>4238_Pelodiscus_maackii
-----cctaaacTTagaTACTTTAAATACAAAATTATCCGCCAGAAAACTACGAGCAAAA
CGCTTAAAACTCCAAGGACTTGGCGGTACCTCAAATCCACCTAGAGGAGCCTGTTCTATA
ATCGATAATCCACGATAAACCTCACCATCCTTTGCCAACTCAGCCTATATACCACCGTCA
C-AGCCTACCTTATGAAAGTCAAAAA-GTAAGCTCAATAGCTGTTACAGCTAAAAAGTCA
GGTCAAGGTGTAGCCAATTAAGATGGAAGAAATGGGCTACATTTTCTATAATAGAAATCA
AAACCACGGAACAGAACTGTGAAACACAGTCTAGATTAA-GAAGGATTTAGCAGTAAATT
GCGAGCAGAGAGCCCAATTTAAAGCGGACCTGAGGTGCGC
>4239_Pelodiscus_maackii
-----cctaaacttagatACTTtaaatacaAAaTTAtCcGCCaGAAAAcTACgAGCAAAA
cGCttAAAAcTCCAAGGACTTGGCGGTACCTCAAATCCaCCTAgAGGAGCCTgTTCTATA
ATCGATAATCCACGATAAACCTCACCaTCCTTTGCCAACTCAGCCTATATACCACCGtCA
C-AGCCTACCTTATGAAAGTCAAAAa-gTAAGcTCAATAGCTGTTACAGCTAAaAAGTCa
GGTCAAGGTGTAgCCAATTAAgATGGAAGAAATGGGCTACATTTTCTATAATAGAAATCA
AAACCACGGAACAGAACTGTGAAACACAGTCTAGATTAA-gaAgGAtTTAGCAGTAAATT
GCGAGCAgAGAgCCCAATTTAAaGCGGacCTgaGGtGcgc
>4240_Pelodiscus_maackii
ttaaccctaaacttagatactttaaatacaaaattatccGCcagaAAACtaCgAGCAAAa
cGCTTAAAACTCCAAGGACTTGGcGGTACCTCAAATCCACCTAGAGGAGCCTGTTCTATA
ATCGATAATCCACGATAAACCTCACCATCCTTTGCCAACTCAGCCTATATACCACCGTCA
C-AGCCTACCTTATGAAAGTCAAAAA-GTAAGCTCAATAGCTGTTACAGCTAAAAAGTCA
GGTCAAGGTGTAGCCAATTAAGATGGAAGAAATGGGCTACATTTTCTATAATAGAAATCA
AAACCACGGAACAGAACTGTGAAACACAGTCTAGATTAA-gAAGGATTTAGCAGTAAATT
GCGAGCAGAGAGCCCAATTTAAAGCGGACCTGAGGTGCGC
>4241_Pelodiscus_maackii
-----cctaaacTtaGaTACTTTAaATACAAAATTATCCGCCAGAAAACTACGAGCAAAA
CGCTTAAAACTCCAAGGACTTGGCGGTACCTCAAATCCACCTAGAGGAGCCTGTTCTATA
ATCGATAATCCACGATAAACCTCACCATCCTTTGCCAACTCAGCCTATATACCACCGTCA
C-AGCCTACCTTATGAAAGTCAAAAA-GTAAGCTCAATAGCTGTTACAGCTAAAAAGTCA
GGTCAAGGTGTAGCCAATTAAGATGGAAGAAATGGGCTACATTTTCTATAATAGAAATCA
AAACCACGGAACAGAACTGTGAAACACAGTCTAGATTAA-GAAGGATTTAGCAGTAAATT
GCGAGCAGAGAGCCCAATTTAAAGCGGACCTGAGGTGCGC
>16856_Pelodiscus_maackii
TTaAcCCTAAACTTAGATACTTTAAATACAAAATTATCCGCCAGAAAACTACGAGCAAAA
CGCTTAAAACTCCAAGGACTTGGCGGTACCTCAAATCCACCTAGAGGAGCCTGTTCTATA
ATCGATAATCCACGATAAACCTCACCATCCTTTGCCAACTCAGCCTATATACCACCGTCA
C-AGCCTACCTTATGAAAGTCAAAAA-GTAAGCTCAATAGCTGTTACAGCTAAAAAGTCA
GGTCAAGGTGTAGCCAATTAAGATGGAAGAAATGGGCTACATTTTCTATAATAGAAATCA
AAACCACGGAACAGAACTGTGAAACACAGTCTAGATTAA-GAAGGATTTAGCAGTAAATT
GCGAGCAGAGAGCCCAATTTAAAGCGGACCTGAGGTGCGC
>AY962573_Pelodiscus_maackii
nnnnnCCTAAACTTAGATACTTTAAATACAAAATTATCCGCCAGAAAACTACGAGCAAAA
CGCTTAAAACTCCAAGGACTTGGCGGTACCTCAAATCCACCTAGAGGAGCCTGTTCTATA
ATCGATAATCCACGATAAACCTCACCATCCTTTGCCAACTCAGCCTATATACCACCGTCA
C-AGCCTACCTTATGAAAGTCAAAAA-GTAAGCTCAATAGCTGTTACAGCTAAAAAGTCA
GGTCAAGGTGTAGCCAATTAAGATGGAAGAAATGGGCTACATTTTCTATAATAGAAATCA
AAACCACGGAACAGAACTGTGAAACACAGTCTAGATTAA-CAAGGATTTAGCAGTAAATT
GCGAGCAGAGAGCCCAATTTAAAGCGGAACTGAGGTGCGC
>16858_Pelodiscus_parviformis
TTaAcCCTaAACCCAGATACTTTAAATACAAAACTATCCGCCAGAAAACTACGAGCAAAA
CGCTTAAAACTCCAAGGACTTGGCGGTACCTCAAATCCACCTAGAGGAGCCTGTTCTATA
ATCGATAATCCACGATAAACCTCACCATCCTTTGCCAACTCAGCCTATATACCACCGTCA
C-AGCCTACCTTATGAAAGTCAAAAA-GTAAGCTCAATAGCTGTTACAGCTAAAAAGTCA
GGTCAAGGTGTAGCCAATTAAGATGGAAGAAATGGGCTACATTTTCTATAATAGAAATCA
AA-CCACGGAACAGAACTATGAAACACAGTCTAGATTAA-GAAGGATTTAGCAGTAAATT
GAGAGCAGAGAGCCCAATTTAAAGCGGACCTGAGGTGCGC
>16880_Pelodiscus_parviformis
TTAacCCTaAACCCAGATACTTTAAATACAAAACTATCCGCCAGAAAACTACGAGCAAAA
CGCTTAAAACTCCAAGGACTTGGCGGTACCTCAAATCCACCTAGAGGAGCCTGTTCTATA
ATCGATAATCCACGATAAACCTCACCATCCTTTGCCAACTCAGCCTATATACCACCGTCA
C-AGCCTACCTTATGAAAGTCAAAAA-GTAAGCTCAATAGCTGTTACAGCTAAAAAGTCA
GGTCAAGGTGTAGCCAATTAAGATGGAAGAAATGGGCTACATTTTCTATAATAGAAATCA
AA-CCACGGAACAGAACTATGAAACACAGTCTAGATTAA-GAAGGATTTAGCAGTAAATT
GAGAGCAGAGAGCCCAATTTAAAGCGGACCTGAGGTGCGC
>16881_Pelodiscus_parviformis
TTaAcCCTAAACCCAGATACTTTAAATACAAAACTATCCGCCAGAAAACTACGAGCAAAA
CGCTTAAAACTCCAAGGACTTGGCGGTACCTCAAATCCACCTAGAGGAGCCTGTTCTATA
ATCGATAATCCACGATAAACCTCACCATCCTTTGCCAACTCAGCCTATATACCACCGTCA
C-AGCCTACCTTATGAAAGTCAAAAA-GTAAGCTCAATAGCTGTTACAGCTAAAAAGTCA
GGTCAAGGTGTAGCCAATTAAGATGGAAGAAATGGGCTACATTTTCTATAATAGAAATCA
AA-CCACGGAACAGAACTATGAAACACAGTCTAGATTAA-GAAGGATTTAGCAGTAAATT
GAGAGCAGAGAGCCCAATTTAAAGCGGACCTGAGGTGCGC
>16882_Pelodiscus_parviformis
TTAAcCCTAAACCCAGATACTTTAAATACAAAACTATCCGCCAGAAAACTACGAGCAAAA
CGCTTAAAACTCCAAGGACTTGGCGGTACCTCAAATCCACCTAGAGGAGCCTGTTCTATA
ATCGATAATCCACGATAAACCTCACCATCCTTTGCCAACTCAGCCTATATACCACCGTCA
C-AGCCTACCTTATGAAAGTCAAAAA-GTAAGCTCAATAGCTGTTACAGCTAAAAAGTCA
GGTCAAGGTGTAGCCAATTAAGATGGAAGAAATGGGCTACATTTTCTATAATAGAAATCA
AA-CCACGGAACAGAACTATGAAACACAGTCTAGATTAA-GAAGGATTTAGCAGTAAATT
GAGAGCAGAGAGCCCAATTTAAAGCGGACCTGAGGTGCGC
>16883_Pelodiscus_parviformis
TTAacCCTAAACCCAGATACTTTAAATACAAAACTATCCGCCAGAAAACTACGAGCAAAA
CGCTTAAAACTCCAAGGACTTGGCGGTACCTCAAATCCACCTAGAGGAGCCTGTTCTATA
ATCGATAATCCACGATAAACCTCACCATCCTTTGCCAACTCAGCCTATATACCACCGTCA
C-AGCCTACCTTATGAAAGTCAAAAA-GTAAGCTCAATAGCTGTTACAGCTAAAAAGTCA
GGTCAAGGTGTAGCCAATTAAGATGGAAGAAATGGGCTACATTTTCTATAATAGAAATCA
AA-CCACGGAACAGAACTATGAAACACAGTCTAGATTAA-GAAGGATTTAGCAGTAAATT
GAGAGCAGAGAGCCCAATTTAAAGCGGACCTGAGGTGCGC
>16884_Pelodiscus_parviformis
TTAacCCTaAACCCAGATACTTTAAATACAAAACTATCCGCCAGAAAACTACGAGCAAAA
CGCTTAAAACTCCAAGGACTTGGCGGTACCTCAAATCCACCTAGAGGAGCCTGTTCTATA
ATCGATAATCCACGATAAACCTCACCATCCTTTGCCAACTCAGCCTATATACCACCGTCA
C-AGCCTACCTTATGAAAGTCAAAAA-GTAAGCTCAATAGCTGTTACAGCTAAAAAGTCA
GGTCAAGGTGTAGCCAATTAAGATGGAAGAAATGGGCTACATTTTCTATAATAGAAATCA
AA-CCACGGAACAGAACTATGAAACACAGTCTAGATTAA-GAAGGATTTAGCAGTAAATT
GAGAGCAGAGAGCCCAATTTAAAGCGGACCTGAGGTGCGC
>16885_Pelodiscus_parviformis
TTaACCCTaAACCCAGATACTTTAAATACAAAACTATCCGCCAGAAAACTACGAGCAAAA
CGCTTAAAACTCCAAGGACTTGGCGGTACCTCAAATCCACCTAGAGGAGCCTGTTCTATA
ATCGATAATCCACGATAAACCTCACCATCCTTTGCCAACTCAGCCTATATACCACCGTCA
C-AGCCTACCTTATGAAAGTCAAAAA-GTAAGCTCAATAGCTGTTACAGCTAAAAAGTCA
GGTCAAGGTGTAGCCAATTAAGATGGAAGAAATGGGCTACATTTTCTATAATAGAAATCA
AA-CCACGGAACAGAACTATGAAACACAGTCTAGATTAA-GAAGGATTTAGCAGTAAATT
GAGAGCAGAGAGCCCAATTTAAAGCGGACCTGAGGTGCGC
>16891_Pelodiscus_parviformis
TTaACCCTaAACCCAGATACTTTAAATACAAAACTATCCGCCAGAAAACTACGAGCAAAA
CGCTTAAAACTCCAAGGACTTGGCGGTACCTCAAATCCACCTAGAGGAGCCTGTTCTATA
ATCGATAATCCACGATAAACCTCACCATCCTTTGCCAACTCAGCCTATATACCACCGTCA
C-AGCCTACCTTATGAAAGTCAAAAA-GTAAGCTCAATAGCTGTTACAGCTAAAAAGTCA
GGTCAAGGTGTAGCCAATTAAGATGGAAGAAATGGGCTACATTTTCTATAATAGAAATCA
AA-CCACGGAACAGAACTATGAAACACAGTCTAGATTAA-GAAGGATTTAGCAGTAAATT
GAGAGCAGAGAGCCCAATTTAAAGCGGACCTGAGGTGCGC
>5097_Pelodiscus_sinensis
-----cctaaacTTAGatatttTaAatACAAAATTATCCGCCAGAAAACTACGAGCAAaa
CGCTTAAAACTCCAAGGACTTGGCGGTACCTCAAATCCACCTAGAGGAGCCTGTTCTATA
ATCgATAATCCACGATAAACCTCACCATCCTTTGCCAACTCAGCCTATATACCACCGTCA
C-AGCCTACCTTATGAAAGTCAAAAa-GTAAGCTCAATAGCTATTACAGCTAAAAAGTCA
GGTCAAGGTGTAGCCAATTAAGATGGAAgAAATGGGCTACATTTtctATAATAGAAatCA
Aa-CCAcggAACAgAACTGtGAAAcACAGTCTAgATTAA-gAAGGATTTAGCAGTAaatT
GAgAACAGAGAGCCcaaTTtaAaGCGgacCTGAGgtgCGC
>6031_Pelodiscus_sinensis
ttaaccctaaaCTTAGATATTTTAAATACAAAATTATCCGCCAGAAAACTACGAGCAAAA
CGCTTAAAACTCCAAGGACTTGGCGGTACCTCAAATCCACCTAGAGGAGCCTGTTCTATA
ATCGATAATCCACGATAAACCTCACCATCCTTTGCCAACTCAGCCTATATACCACCGTCA
C-AGCCTACCTTATGAAAGTCAAAAA-GTAAGCTCAATAGCTATTACAGCTAAAAAGTCA
GGTCAAGGTGTAGCCAATTAAGATGGAAGAAATGGGCTACATTTTCTATAATAGAAATTA
AA-CCACGGAACAGAACTATGAAACACAGTCTAGATTAA-GAAGGATTTAGCAGTAAATT
GAGAATAGAGAGCCCAATTTAAAGCGGACCTGAGGTGCGC
>6033_Pelodiscus_sinensis
TTaAcCCTAAACTTAGATATTTTAAATACAAAATTATCCGCCAGAAAACTACGAGCAAAA
CGCTTAAAACTCCAAGGACTTGGCGGTACCTCAAATCCACCTAGAGGAGCCTGTTCTATA
ATCGATAATCCACGATAAACCTCACCATCCTTTGCCAACTCAGCCTATATACCACCGTCA
C-AGCCTACCTTATGAAAGTCAAAAA-GTAAGCTCAATAGCTATTACAGCTAAAAAGTCA
GGTCAAGGTGTAGCCAATTAAGATGGAAGAAATGGGCTACATTTTCTATAATAGAAATTA
AA-CCACGGAACAGAACTATGAAACACAGTCTAGATTAA-GAAGGATTTAGCAGTAAATT
GAGAATAGAGAGCCCAATTTAAAGCGGACCTGAGGTGCGC
>6110_Pelodiscus_sinensis
ttaaccctaaACTTAGATATTTTAAATACAAAATTATCCGCCAGAAAACTACGAGCAAAA
CGCTTAAAACTCCAAGGACTTGGCGGTACCTCAAATCCACCTAGAGGAGCCTGTTCTATA
ATCGATAATCCACGATAAACCTCACCATCCTTTGCCAACTCAGCCTATATACCACCGTCA
C-AGCCTACCTTATGAAAGTCAAAAA-GTAAGCTCAATAGCTATTACAGCTAAAAAGTCA
GGTCAAGGTGTAGCCAATTAAGATGGAAGAAATGGGCTACATTTTCTATAATAGAAATTA
AA-CCACGGAACAGAACTATGAAACACAGTCTAGATTAA-GAAGGATTTAGCAGTAAATT
GAGAATAGAGAGCCCAATTTAAAGCGGACCTGAGGTGCGC
>6111_Pelodiscus_sinensis
ttaaccctaaACTTAGATATTTTAAATACAAAATTATCCGCCAGAAAACTACGAGCAAAA
CGCTTAAAACTCCAAGGACTTGGCGGTACCTCAAATCCACCTAGAGGAGCCTGTTCTATA
ATCGATAATCCACGATAAACCTCACCATCCTTTGCCAACTCAGCCTATATACCACCGTCA
C-AGCCTACCTTATGAAAGTCAAAAA-GTAAGCTCAATAGCTATTACAGCTAAAAAGTCA
GGTCAAGGTGTAGCCAATTAAGATGGAAGAAATGGGCTACATTTTCTATAATAGAAATTA
AA-CCACGGAACAGAACTATGAAACACAGTCTAGATTAA-GAAGGATTTAGCAGTAAATT
GAGAATAGAGAGCCCAATTTAAAGCGGACCTGAGGTGCGC
>6112_Pelodiscus_sinensis
ttaaccctaaACTTAGATATTTTAAATACAAAATTATCCGCCAGAAAACTACGAGCAAAA
CGCTTAAAACTCCAAGGACTTGGCGGTACCTCAAATCCACCTAGAGGAGCCTGTTCTATA
ATCGATAATCCACGATAAACCTCACCATCCTTTGCCAACTCAGCCTATATACCACCGTCA
C-AGCCTACCTTATGAAAGTCAAAAA-GTAAGCTCAATAGCTATTACAGCTAAAAAGTCA
GGTCAAGGTGTAGCCAATTAAGATGGAAGAAATGGGCTACATTTTCTATAATAGAAATTA
AA-CCACGGAACAGAACTATGAAACACAGTCTAGATTAA-GAAGGATTTAGCAGTAAATT
GAGAATAGAGAGCCCAATTTAAAGCGGACCTGAGGTGCGC
>6113_Pelodiscus_sinensis
ttaaccctaaACTTAGATATTTTAAATACAAAATTATCCGCCAGAAAACTACGAGCAAAA
CGCTTAAAACTCCAAGGACTTGGCGGTACCTCAAATCCACCTAGAGGAGCCTGTTCTATA
ATCGATAATCCACGATAAACCTCACCATCCTTTGCCAACTCAGCCTATATACCACCGTCA
C-AGCCTACCTTATGAAAGTCAAAAA-GTAAGCTCAATAGCTATTACAGCTAAAAAGTCA
GGTCAAGGTGTAGCCAATTAAGATGGAAGAAATGGGCTACATTTTCTATAATAGAAATTA
AA-CCACGGAACAGAACTATGAAACACAGTCTAGATTAA-GAAGGATTTAGCAGTAAATT
GAGAATAGAGAGCCCAATTTAAAGCGGACCTGAGGTGCGC
>6991_Pelodiscus_sinensis
ttaaccctaaACTTAGATATTTTAAATACAAAATTATCCGCCAGAAAACTACGAGCAAAA
CGCTTAAAACTCCAAGGACTTGGCGGTACCTCAAATCCACCTAGAGGAGCCTGTTCTATA
ATCGATAATCCACGATAAACCTCACCATCCTTTGCCAACTCAGCCTATATACCACCGTCA
C-AGCCTACCTTATGAAAGTCAAAAA-GTAAGCTCAATAGCTATTACAGCTAAAAAGTCA
GGTCAAGGTGTAGCCAATTAAGATGGAAGAAATGGGCTACATTTTCTATAATAGAAATCA
AA-CCACGGAACAGAACTGTGAAACACAGTCTAGATTAA-GAAGGATTTAGCAGTAAATT
GAGAACAGAGAGCCCAATTTAAAGCGGACCTGAGGTGCGC
>10674_Pelodiscus_sinensis
ttaaccctaaACTTAGATATTTTAAATACAAAATTATCCGCCAGAAAACTACGAGCAAAA
CGCTTAAAACTCCAAGGACTTGGCGGTACCTCAAATCCACCTAGAGGAGCCTGTTCTATA
ATCGATAATCCACGATAAACCTCACCATCCTTTGCCAACTCAGCCTATATACCACCGTCA
C-AGCCTACCTTATGAAAGTCAAAAA-GTAAGCTCAATAGCTATTACAGCTAAAAAGTCA
GGTCAAGGTGTAGCCAATTAAGATGGAAGAAATGGGCTACATTTTCTATAATAGAAATTA
AA-CCACGGAACAGAACTATGAAACACAGTCTAGATTAA-GAAGGATTTAGCAGTAAATT
GAGAATAGAGAGCCCAATTTAAAGCGGACCTGAGGTGCGC
>14908_Pelodiscus_sinensis
ttaaccctaaACTTAGATATTTTAAATACAAAATTATCCGCCAGAAAACTACGAGCAAAA
CGCTTAAAACTCCAAGGACTTGGCGGTACCTCAAATCCACCTAGAGGAGCCTGTTCTATA
ATCGATAATCCACGATAAACCTCACCATCCTTTGCCAACTCAGCCTATATACCACCGTCA
C-AGCCTACCTTATGAAAGTCAAAAA-GTAAGCTCAATAGCTATTACAGCTAAAAAGTCA
GGTCAAGGTGTAGCCAATTAAGATGGAAGAAATGGGCTACATTTTCTATAATAGAAATCA
AA-CCACGGAACAGAACTGTGAAACACAGTCTAGATTAA-GAAGGATTTAGCAGTAAATT
GAGAACAGAGAGCCCAATTTAAAACGGACCTGAGGTGCGC
>14909_Pelodiscus_sinensis
ttaaccctaaACTTAGATATTTTAAATACAAAATTATCCGCCAGAAAACTACGAGCAAAA
CGCTTAAAACTCCAAGGACTTGGCGGTACCTCAAATCCACCTAGAGGAGCCTGTTCTATA
ATCGATAATCCACGATAAACCTCACCATCCTTTGCCAACTCAGCCTATATACCACCGTCA
C-AGCCTACCTTATGAAAGTCAAAAA-GTAAGCTCAATAGCTATTACAGCTAAAAAGTCA
GGTCAAGGTGTAGCCAATTAAGATGGAAGAAATGGGCTACATTTTCTATAATAGAAATCA
AA-CCACGGAACAGAACTGTGAAACACAGTCTAGATTAA-GAAGGATTTAGCAGTAAATT
GAGAACAGAGAGCCCAATTTAAAACGGACCTGAGGTGCGC
>14910_Pelodiscus_sinensis
ttaaccctaaACTTAGATattTTaAATACAAAATTATCCGCCAGAAAACTACGAGCAAAA
CGCTTAAAACTCCAAGGACTTGGCGGTACCTCAAATCCACCTAGAGGAGCCTGTTCTATA
ATCGATAATCCACGATAAACCTCACCATCCTTTGCCAACTCAGCCTATATACCACCGTCA
C-AGCCTACCTTATGAAAGTCAAAAA-GTAAGCTCAATAGCTATTACAGCTAAAAAGTCA
GGTCAAGGTGTAGCCAATTAAGATGGAAGAAATGGGCTACATTTTCTATAATAGAAATCA
AA-CCACGGAACAGAACTGTGAAACACAGTCTAGATTAA-GAAGGATTTAGCAGTAAATT
GAGAACAGAGAGCCCAATTTAAAGCGGACCTGAGGTGCGC
>14911_Pelodiscus_sinensis
ttaaccctaaACTTAGATattTTaAATACAAAATTATCCGCCAGAAAACTACGAGCAAAA
CGCTTAAAACTCCAAGGACTTGGCGGTACCTCAAATCCACCTAGAGGAGCCTGTTCTATA
ATCGATAATCCACGATAAACCTCACCATCCTTTGCCAACTCAGCCTATATACCACCGTCA
C-AGCCTACCTTATGAAAGTCAAAAA-GTAAGCTCAATAGCTATTACAGCTAAAAAGTCA
GGTCAAGGTGTAGCCAATTAAGATGGAAGAAATGGGCTACATTTTCTATAATAGAAATCA
AA-CCACGGAACAGAACTGTGAAACACAGTCTAGATTAA-GAAGGATTTAGCAGTAAATT
GAGAACAGAGAGCCCAATTTAAAGCGGACCTGAGATGCGC
>14912_Pelodiscus_sinensis
ttaaccctaaACTTAGATATTTTAAATACAAAATTATCCGCCAGAAAACTACGAGCAAAA
CGCTTAAAACTCCAAGGACTTGGCGGTACCTCAAATCCACCTAGAGGAGCCTGTTCTATA
ATCGATAATCCACGATAAACCTCACCATCCTTTGCCAACTCAGCCTATATACCACCGTCA
C-AGCCTACCTTATGAAAGTCAAAAA-GTAAGCTCAATAGCTATTACAGCTAAAAAGTCA
GGTCAAGGTGTAGCCAATTAAGATGGAAGAAATGGGCTACATTTTCTATAATAGAAATCA
AA-CCACGGAACAGAACTGTGAAACACAGTCTAGATTAA-GAAGGATTTAGCAGTAAATT
GAGAACAGAGAGCCCAATTTAAAGCGGACCTGAGGTGCGC
>14913_Pelodiscus_sinensis
ttaaccctaaACTTAGATATTTTAAATACAAAATTATCCGCCAGAAAACTACGAGCAAAA
CGCTTAAAACTCCAAGGACTTGGCGGTACCTCAAATCCACCTAGAGGAGCCTGTTCTATA
ATCGATAATCCACGATAAACCTCACCATCCTTTGCCAACTCAGCCTATATACCACCGTCA
C-AGCCTACCTTATGAAAGTCAAAAA-GTAAGCTCAATAGCTATTACAGCTAAAAAGTCA
GGTCAAGGTGTAGCCAATTAAGATGGAAGAAATGGGCTACATTTTCTATAATAGAAATCA
AA-CCACGGAACAGAACTGTGAAACACAGTCTAGATTAA-GAAGGATTTAGCAGTAAATT
GAGAACAGAGAGCCCAATTTAAAGCGGACCTGAGGTGCGC
>15736_Pelodiscus_sinensis
TtAACCCTaAACTTAGATATTTTAAATACAAAATTATCCGCCAGAAAACTACGAGCAAAA
TGCTTAAAACTCCAAGGACTTGGCGGTACCTCAAATCCACCTAGAGGAGCCTGTTCTATA
ATCGATAATCCACGATAAACCTCACCATCCTTTGCCAACTCAGCCTATATACCACCGTCA
C-AGCCTACCTTATGAAAGTCAAAAA-GTAAGCTCAATAGCTATTACAGCTAAAAAGTCA
GGTCAAGGTGTAGCCAATTAAGATGGAAGAAATGGGCTACATTTTCTATAATAGAAATTA
AA-CCACGGAACAGAACTATGAAACACAGTCTATATTAA-GAAGGATTTAGCAGTAAATT
GAGAATAGAGAGCCCAATTTAAAGCGGACCTGAGGTGCGC
>16849_Pelodiscus_sinensis
TTAacCCTAAACTTAGATATTTTAAATACAAAATTATCCGCCAGAAAACTACGAGCAAAA
CGCTTAAAACTCCAAGGACTTGGCGGTACCTCAAATCCACCTAGAGGAGCCTGTTCTATA
ATCGATAATCCACGATAAACCTCACCATCCTTTGCCAACTCAGCCTATATACCACCGTCA
C-AGCCTACCTTATGAAAGTCAAAAA-GTAAGCTCAATAGCTATTACAGCTAAAAAGTCA
GGTCAAGGTGTAGCCAATTAAGATGGAAGAAATGGGCTACATTTTCTATAATAGAAATCA
AA-CCACGGAACAGAACTGTGAAACACAGTCTAGATTAA-GAAGGATTTAGCAGTAAATT
GAGAACAGAGAGCCCAATTTAAAGCGGACCTGAGGTGCGC
>16850_Pelodiscus_sinensis
TTAaCCCTAAACTTAGATATTTTAAATACAAAATTATCCGCCAGAAAACTACGAGCAAAA
CGCTTAAAACTCCAAGGACTTGGCGGTACCTCAAATCCACCTAGAGGAGCCTGTTCTATA
ATCGATAATCCACGATAAACCTCACCATCCTTTGCCAACTCAGCCTATATACCACCGTCA
C-AGCCTACCTTATGAAAGTCAAAAA-GTAAGCTCAATAGCTATTACAGCTAAAAAGTCA
GGTCAAGGTGTAGCCAATTAAGATGGAAGAAATGGGCTACATTTTCTATAATAGAAATCA
AA-CCACGGAACAGAACTGTGAAACACAGTCTAGATTAA-GAAGGATTTAGCAGTAAATT
GAGAACAGAGAGCCCAATTTAAAGCGGACCTGAGGTGCGC
>16851_Pelodiscus_sinensis
TTaACCCTAAACTTAGATATTTTAAATACAAAATTATCCGCCAGAAAACTACGAGCAAAA
CGCTTAAAACTCCAAGGACTTGGCGGTACCTCAAATCCACCTAGAGGAGCCTGTTCTATA
ATCGATAATCCACGATAAACCTCACCATCCTTTGCCAACTCAGCCTATATACCACCGTCA
C-AGCCTACCTTATGAAAGTCAAAAA-GTAAGCTCAATAGCTATTACAGCTAAAAAGTCA
GGTCAAGGTGTAGCCAATTAAGATGGAAGAAATGGGCTACATTTTCTATAATAGAAATCA
AA-CCACGGAACAGAACTGTGAAACACAGTCTAGATTAA-GAAGGATTTAGCAGTAAATT
GAGAACAGAGAGCCCAATTTAAAGCGGACCTGAGGTGCGC
>16852_Pelodiscus_sinensis
TTAacTCTaAACTTAGATATTTTAAATACAAAATTATCCGCCAGAAAACTACGAGCAAAA
CGCTTAAAACTCCAAGGACTTGGCGGTACCTCAAATCCACCTAGAGGAGCCTGTTCTATA
ATCGATAATCCACGATAAACCTCACCATCCTTTGCCAACTCAGCCTATATACCACCGTCA
C-AGCCTACCTTATGAAAGTCAAAAA-GTAAGCTCAATAGCTATTACAGCTAAAAAGTCA
GGTCAAGGTGTAGCCAATTAAGATGGAAGAAATGGGCTACATTTTCTATAATAGAAATCA
AA-CCACGGAACAGAACTGTGAAACACAGTCTAGATTAA-GAAGGATTTAGCAGTAAATT
GAGAACAGAGAGCCCAATTTAAAGCGGACCTGAGGTGCGC
>16853_Pelodiscus_sinensis
TTAACTCTaAACTTAGATATTTTaAATACAAAATTATCCGCCAGAAAACTACGAGCAAAA
CGCTTAAAACTCCAAGGACTTGGCGGTACCTCAAATCCACCTAGAGGAGCCTGTTCTATA
ATCGATAATCCACGATAAACCTCACCATCCTTTGCCAACTCAGCCTATATACCACCGTCA
C-AGCCTACCTTATGAAAGTCAAAAA-GTAAGCTCAATAGCTATTACAGCTAAAAAGTCA
GGTCAAGGTGTAGCCAATTAAGATGGAAGAAATGGGCTACATTTTCTATAATAGAAATCA
AA-CCACGGAACAGAACTGTGAAACACAGTCTAGATTAA-GAAGGATTTAGCAGTAAATT
GAGAACAGAGAGCCCAATTTAAAGCGGACCTGAGGTGCGC
>16855_Pelodiscus_sinensis
TTAacCCTaAACTTAGATATTTTAAaTACAAAATTATCCGCCAGAAAACTACGAGCAAAA
CGCTTAAAACTCCAAGGACTTGGCGGTACCTCAAATCCACCTAGAGGAGCCTGTTCTATA
ATCGATAATCCACGATAAACCTCACCATCCTTTGCCAACTCAGCCTATATACCACCGTCA
C-AGCCTACCTTATGAAAGTCAAAAA-GTAAGCTCAATAGCTATTACAGCTAAAAAGTCA
GGTCAAGGTGTAGCCAATTAAGATGGAAGAAATGGGCTACATTTTCTATAATAGAAATCA
AA-CCACGGAACAGAACTGTGAAACACAGTCTAGATTAA-GAAGGATTTAGCAGTAAATT
GAGAACAGAGAGCCCAATTTAAAGCGGACCTGAGGTGCGC
>16859_Pelodiscus_sinensis
TTAacCCTAAACTTAGATATTTTAAATACAAAATTATCCGCCAGAAAACTACGAGCAAAA
CGCTTAAAACTCCAAGGACTTGGCGGTACCTCAAATCCACCTAGAGGAGCCTGTTCTATA
ATCGATAATCCACGATAAACCTCACCATCCTTTGCCAACTCAGCCTATATACCACCGTCA
C-AGCCTACCTTATGAAAGTCAAAAA-GTAAGCTCAATAGCTATTACAGCTAAAAAGTCA
GGTCAAGGTGTAGCCAATTAAGATGGAAGAAATGGGCTACATTTTCTATAATAGAAATCA
AA-CCACGGAACAGAACTGTGAAACACAGTCTAGATTAA-GAAGGATTTAGCAGTAAATT
GAGAACAGAGAGCCCAATTTAAAGCGGACCTGAGGTGCGC
>16860_Pelodiscus_sinensis
TTAacCCTAAaCTTAGATATTTTAAATACAAAATTATCCGCCAGAAAACTACGAGCAAAA
CGCTTAAAACTCCAAGGACTTGGCGGTACCTCAAATCCACCTAGAGGAGCCTGTTCTATA
ATCGATAATCCACGATAAACCTCACCATCCTTTGCCAACTCAGCCTATATACCACCGTCA
C-AGCCTACCTTATGAAAGTCAAAAA-GTAAGCTCAATAGCTATTACAGCTAAAAAGTCA
GGTCAAGGTGTAGCCAATTAAGATGGAAGAAATGGGCTACATTTTCTATAATAGAAATCA
AA-CCACGGAACAGAACTGTGAAACACAGTCTAGATTAA-GAAGGATTTAGCAGTAAATT
GAGAACAGAGAGCCCAATTTAAAGCGGACCTGAGGTGCGC
>16864_Pelodiscus_sinensis
TTAacCCTAAACTTAGATATTTTAAATACAAAATTATCCGCCAGAAAACTACGAGCAAAA
CGCTTAAAACTCCAAGGACTTGGCGGTACCTCAAATCCACCTAGAGGAGCCTGTTCTATA
ATCGATAATCCACGATAAACCTCACCATCCTTTGCCAACTCAGCCTATATACCACCGTCA
C-AGCCTACCTTATGAAAGTCAAAAA-GTAAGCTCAATAGCTACTACAGCTAAAAAGTCA
GGTCAAGGTGTAGCCAATTAAGATGGAAGAAATGGGCTACATTTTCTATAATAGAAATCA
AA-CCACGGAACAGAACTGTGAAACACAGTCTAGATTAA-GAAGGATTTAGCAGTAAATT
GAGAACAGAGAGCCCAATTTAAAACGGACCTGAGGTGCGC
>16866_Pelodiscus_sinensis
TTAacCCTAAACTTAGATATTTTAAATACAAAATTATCCGCCAGAAAACTACGAGCAAAA
CGCTTAAAACTCCAAGGACTTGGCGGTACCTCAAATCCACCTAGAGGAGCCTGTTCTATA
ATCGATAATCCACGATAAACCTCACCATCCTTTGCCAACTCAGCCTATATACCACCGTCA
C-AGCCTACCTTATGAAAGTCAAAAA-GTAAGCTCAATAGCTATTACAGCTAAAAAGTCA
GGTCAAGGTGTAGCCAATTAAGATGGAAGAAATGGGCTACATTTTCTATAATAGAAATCA
AA-CCACGGAACAGAACTGTGAAACACAGTCTAGATTAA-GAAGGATTTAGCAGTAAATT
GAGAACAGAGAGCCCAATTTAAAACGGACCTGAGGTGCGC
>16869_Pelodiscus_sinensis
TTAACCcTAAaCTTAGATATTTTAAATACAAAATTATCCGCCAGAAAACTACGAGCAAAA
CGCTTAAAACTCCAAGGACTTGGCGGTACCTCAAATCCACCTAGAGGAGCCTGTTCTATA
ATCGATAATCCACGATAAACCTCACCATCCTTTGCCAACTCAGCCTATATACCACCGTCA
C-AGCCTACCTTATGAAAGTCAAAAA-GTAAGCTCAATAGCTATTACAGCTAAAAAGTCA
GGTCAAGGTGTAGCCAATTAAGATGGAAGAAATGGGCTACATTTTCTATAATAGAAATCA
AA-CCACGGAACAGAACTGTGAAACACAGTCTAGATTAA-GAAGGATTTAGCAGTAAATT
GAGAACAGAGAGCCCAATTTAAAGCGGACCTGAGGTGCGC
>16870_Pelodiscus_sinensis
TTAaCCCTAAACTTAGATATTTTAAATACAAAATTATCCGCCAGAAAACTACGAGCAAAA
CGCTTAAAACTCCAAGGACTTGGCGGTACCTCAAATCCACCTAGAGGAGCCTGTTCTATA
ATCGATAATCCACGATAAACCTCACCATCCTTTGCCAACTCAGCCTATATACCACCGTCA
C-AGCCTACCTTATGAAAGTCAAAAA-GTAAGCTCAATAGCTATTACAGCTAAAAAGTCA
GGTCAAGGTGTAGCCAATTAAGATGGAAGAAATGGGCTACATTTTCTATAATAGAAATCA
AA-CCACGGAACAGAACTGTGAAACACAGTCTAGATTAA-GAAGGATTTAGCAGTAAATT
GAGAACAGAGAGCCCAATTTAAAGCGGACCTGAGGTGCGC
>16871_Pelodiscus_sinensis
TTAacCCTAAaCTTAGATATTTTAAATACAAAATTATCCGCCAGAAAACTACGAGCAAAA
CGCTTAAAACTCCAAGGACTTGGCGGTACCTCAAATCCACCTAGAGGAGCCTGTTCTATA
ATCGATAATCCACGATAAACCTCACCATCCTTTGCCAACTCAGCCTATATACCACCGTCA
C-AGCCTACCTTATGAAAGTCAAAAA-GTAAGCTCAATAGCTATTACAGCTAAAAAGTCA
GGTCAAGGTGTAGCCAATTAAGATGGAAGAAATGGGCTACATTTTCTATAATAGAAATCA
AA-CCACGGAACAGAACTGTGAAACACAGTCTAGATTAA-GAAGGATTTAGCAGTAAATT
GAGAACAGAGAGCCCAATTTAAAGCGGACCTGAGGTGCGC
>16872_Pelodiscus_sinensis
TTaAcCCTAAACTTAGATATTTTAAATACAAAATTATCCGCCAGAAAACTACGAGCAAAA
CGCTTAAAACTCCAAGGACTTGGCGGTACCTCAAATCCACCTAGAGGAGCCTGTTCTATA
ATCGATAATCCACGATAAACCTCACCATCCTTTGCCAACTCAGCCTATATACCACCGTCA
C-AGCCTACCTTATGAAAGTCAAAAA-GTAAGCTCAATAGCTATTACAGCTAAAAAGTCA
GGTCAAGGTGTAGCCAATTAAGATGGAAGAAATGGGCTACATTTTCTATAATAGAAATCA
AA-CCACGGAACAGAACTGTGAAACACAGTCTAGATTAA-GAAGGATTTAGCAGTAAATT
GAGAACAGAGAGCCCAATTTAAAGCGGACCTGAGGTGCGC
>16873_Pelodiscus_sinensis
TTAacCCTaAACTTAGATATTTTAAATACAAAATTATCCGCCAGAAAACTACGAGCAAAA
CGCTTAAAACTCCAAGGACTTGGCGGTACCTCAAATCCACCTAGAGGAGCCTGTTCTATA
ATCGATAATCCACGATAAACCTCACCATCCTTTGCCAACTCAGCCTATATACCACCGTCA
C-AGCCTACCTTATGAAAGTCAAAAA-GTAAGCTCAATAGCTATTACAGCTAAAAAGTCA
GGTCAAGGTGTAGCCAATTAAGATGGAAGAAATGGGCTACATTTTCTATAATAGAAATCA
AA-CCACGGAACAGAACTGTGAAACACAGTCTAGATTAA-GAAGGATTTAGCAGTAAATT
GAGAACAGAGAGCCCAATTTAAAGCGGACCTGAGGTGCGC
>16874_Pelodiscus_sinensis
TTAacCCTAAACTTAGATATTTTAAATACAAAATTATCCGCCAGAAAACTACGAGCAAAA
CGCTTAAAACTCCAAGGACTTGGCGGTACCTCAAATCCACCTAGAGGAGCCTGTTCTATA
ATCGATAATCCACGATAAACCTCACCATCCTTTGCCAACTCAGCCTATATACCACCGTCA
C-AGCCTACCTTATGAAAGTCAAAAA-GTAAGCTCAATAGCTATTACAGCTAAAAAGTCA
GGTCAAGGTGTAGCCAATTAAGATGGAAGAAATGGGCTACATTTTCTATAATAGAAATCA
AA-CCACGGAACAGAACTGTGAAACACAGTCTAGATTAA-GAAGGATTTAGCAGTAAATT
GAGAACAGAGAGCCCAATTTAAAGCGGACCTGAGGTGCGC
>16875_Pelodiscus_sinensis
TTAacCCTaAACTTAGATATTTTAAATACAAAATTATCCGCCAGAAAACTACGAGCAAAA
CGCTTAAAACTCCAAGGACTTGGCGGTACCTCAAATCCACCTAGAGGAGCCTGTTCTATA
ATCGATAATCCACGATAAACCTCACCATCCTTTGCCAACTCAGCCTATATACCACCGTCA
C-AGCCTACCTTATGAAAGTCAAAAA-GTAAGCTCAATAGCTATTACAGCTAAAAAGTCA
GGTCAAGGTGTAGCCAATTAAGATGGAAGAAATGGGCTACATTTTCTATAATAGAAATCA
AA-CCACGGAACAGAACTGTGAAACACAGTCTAGATTAA-GAAGGATTTAGCAGTAAATT
GAGAACAGAGAGCCCAATTTAAAGCGGACCTGAGGTGCGC
>16876_Pelodiscus_sinensis
TTAacCCTaAACTTAGATATTTTAAATACAAAATTATCCGCCAGAAAACTACGAGCAAAA
CGCTTAAAACTCCAAGGACTTGGCGGTACCTCAAATCCACCTAGAGGAGCCTGTTCTATA
ATCGATAATCCACGATAAACCTCACCATCCTTTGCCAACTCAGCCTATATACCACCGTCA
C-AGCCTACCTTATGAAAGTCAAAAA-GTAAGCTCAATAGCTATTACAGCTAAAAAGTCA
GGTCAAGGTGTAGCCAATTAAGATGGAAGAAATGGGCTACATTTTCTATAATAGAAATCA
AA-CCACGGAACAGAACTGTGAAACACAGTCTAGATTAA-GAAGGATTTAGCAGTAAATT
GAGAACAGAGAGCCCAATTTAAAGCGGACCTGAGGTGCGC
>16877_Pelodiscus_sinensis
TTAacCCTAAACTTAGATATTTTAAATACAAAATTATCCGCCAGAAAACTACGAGCAAAA
CGCTTAAAACTCCAAGGACTTGGCGGTACCTCAAATCCACCTAGAGGAGCCTGTTCTATA
ATCGATAATCCACGATAAACCTCACCATCCTTTGCCAACTCAGCCTATATACCACCGTCA
C-AGCCTACCTTATGAAAGTCAAAAA-GTAAGCTCAATAGCTATTACAGCTAAAAAGTCA
GGTCAAGGTGTAGCCAATTAAGATGGAAGAAATGGGCTACATTTTCTATAATAGAAATCA
AA-CCACGGAACAGAACTGTGAAACACAGTCTAGATTAA-GAAGGATTTAGCAGTAAATT
GAGAACAGAGAGCCCAATTTAAAGCGGACCTGAGGTGCGC
>16878_Pelodiscus_sinensis
TTAacCCTAAACTTAGATATTTTAAATACAAAATTATCCGCCAGAAAACTACGAGCAAAA
CGCTTAAAACTCCAAGGACTTGGCGGTACCTCAAATCCACCTAGAGGAGCCTGTTCTATA
ATCGATAATCCACGATAAACCTCACCATCCTTTGCCAACTCAGCCTATATACCACCGTCA
C-AGCCTACCTTATGAAAGTCAAAAA-GTAAGCTCAATAGCTATTACAGCTAAAAAGTCA
GGTCAAGGTGTAGCCAATTAAGATGGAAGAAATGGGCTACATTTTCTATAATAGAAATCA
AA-CCACGGAACAGAACTGTGAAACACAGTCTAGATTAA-GAAGGATTTAGCAGTAAATT
GAGAACAGAGAGCCCAATTTAAAGCGGACCTGAGGTGCGC
>16879_Pelodiscus_sinensis
TTAacCCTAAACTTAGATATTTTAAATACAAAATTATCCGCCAGAAAACTACGAGCAAAA
CGCTTAAAACTCCAAGGACTTGGCGGTACCTCAAATCCACCTAGAGGAGCCTGTTCTATA
ATCGATAATCCACGATAAACCTCACCATCCTTTGCCAACTCAGCCTATATACCACCGTCA
C-AGCCTACCTTATGAAAGTCAAAAA-GTAAGCTCAATAGCTATTACAGCTAAAAAGTCA
GGTCAAGGTGTAGCCAATTAAGATGGAAGAAATGGGCTACATTTTCTATAATAGAAATCA
AA-CCACGGAACAGAACTGTGAAACACAGTCTAGATTAA-GAAGGATTTAGCAGTAAATT
GAGAACAGAGAGCCCAATTTAAAGCGGACCTGAGGTGCGC
>16907_Pelodiscus_sinensis
TTAacCCTAAACTTAGATATTTTAAATACAAAATTATCCGCCAGAAAACTACGAGCAAAA
CGCTTAAAACTCCAAGGACTTGGCGGTACCTCAAATCCACCTAGAGGAGCCTGTTCTATA
ATCGATAATCCACGATAAACCTCACCATCCTTTGCCAACTCAGCCTATATACCACCGTCA
C-AGCCTACCTTATGAAAGTCAAAAA-GTAAGCTCAATAGCTATTACAGCTAAAAAGTCA
GGTCAAGGTGTAGCCAATTAAGATGGAAGAAATGGGCTACATTTTCTATAATAGAAATTA
AA-CCACGGAACAGAACTATGAAACACAGTCTAGATTAA-GAAGGATTTAGCAGTAAATT
GAGAATAGAGAGCCCAATTTAAAGCGGACCTGAGGTGCGC
>16908_Pelodiscus_sinensis
TTAacCCTAAACTTAGATATTTTAAATACAAAATTATCCGCCAGAAAACTACGAGCAAAA
CGCTTAAAACTCCAAGGACTTGGCGGTACCTCAAATCCACCTAGAGGAGCCTGTTCTATA
ATCGATAATCCACGATAAACCTCACCATCCTTTGCCAACTCAGCCTATATACCACCGTCA
C-AGCCTACCTTATGAAAGTCAAAAA-GTAAGCTCAATAGCTATTACAGCTAAAAAGTCA
GGTCAAGGTGTAGCCAATTAAGATGGAAGAAATGGGCTACATTTTCTATAATAGAAATTA
AA-CCACGGAACAGAACTATGAAACACAGTCTAGATTAA-GAAGGATTTAGCAGTAAATT
GAGAATAGAGAGCCCAATTTAAAGCGGACCTGAGGTGCGC
>16909_Pelodiscus_sinensis
TTAacCCTaAACTTAGATATTTTAAATACAAAATTATCCGCCAGAAAACTACGAGCAAAA
CGCTTAAAACTCCAAGGACTTGGCGGTACCTCAAATCCACCTAGAGGAGCCTGTTCTATA
ATCGATAATCCACGATAAACCTCACCATCCTTTGCCAACTCAGCCTATATACCACCGTCA
C-AGCCTACCTTATGAAAGTCAAAAA-GTAAGCCCAATAGCTATTACAGCTAAAAAGTCA
GGTCAAGGTGTAGCCAATTAAGATGGAAGAAATGGGCTACATTTTCTATAATAGAAATTA
AA-CCACGGAACAGAACTATGAAACACAGTCTAGATTAA-GAAGGATTTAGCAGTAAATT
GAGAATAGAGAGCCCAATTTAAAGCGGACCTGAGGTGCGC
>16910_Pelodiscus_sinensis
TTAacCCTaAACTTAGATATTTTAAATACAAAATTATCCGCCAGAAAACTACGAGCAAAA
CGCTTAAAACTCCAAGGACTTGGCGGTACCTCAAATCCACCTAGAGGAGCCTGTTCTATA
ATCGATAATCCACGATAAACCTCACCATCCTTTGCCAACTCAGCCTATATACCACCGTCA
C-AGCCTACCTTATGAAAGTCAAAAA-GTAAGCTCAATAGCTATTACAGCTAAAAAGTCA
GGTCAAGGTGTAGCCAATTAAGATGGAAGAAATGGGCTACATTTTCTATAATAGAAATTA
AA-CCACGGAACAGAACTGTGAAACACAGTCTAGATTAA-GAAGGATTTAGCAGTAAATT
GAGAATAGAGAGCCCAATTTAAAGCGGACCTGAGGTGCGC
>16911_Pelodiscus_sinensis
TTaACCCTaAACTTAGATATTTTAAATACAAAATTATCCGCCAGAAAACTACGAGCAAAA
CGCTTAAAACTCCAAGGACTTGGCGGTACCTCAAATCCACCTAGAGGAGCCTGTTCTATA
ATCGATAATCCACGATAAACCTCACCATCCTTTGCCAACTCAGCCTATATACCACCGTCA
C-AGCCTACCTTATGAAAGTCAAAAA-GTAAGCCCAATAGCTATTACAGCTAAAAAGTCA
GGTCAAGGTGTAGCCAATTAAGATGGAAGAAATGGGCTACATTTTCTATAATAGAAATTA
AA-CCACGGAACAGAACTATGAAACACAGTCTAGATTAA-GAAGGATTTAGCAGTAAATT
GAGAATAGAGAGCCCAATTTAAAGCGGACCTGAGGTGCGC
>16912_Pelodiscus_sinensis
TTAAcCCTaAACTTAGATATTTTAAATACAAAATTATCCGCCAGAAAACTACGAGCAAAA
CGCTTAAAACTCCAAGGACTTGGCGGTACCTCAAATCCACCTAGAGGAGCCTGTTCTATA
ATCGATAATCCACGATAAACCTCACCATCCTTTGCCAACTCAGCCTATATACCACCGTCA
C-AGCCTACCTTATGAAAGTCAAAAA-GTAAGCTCAATAGCTATTACAGCTAAAAAGTCA
GGTCAAGGTGTAGCCAATTAAGATGGAAGAAATGGGCTACATTTTCTATAATAGAAATTA
AA-CCACGGAACAGAACTATGAAACACAGTCTAGATTAA-GAAGGATTTAGCAGTAAATT
GAGAATAGAGAGCCCAATTTAAAGCGGACCTGAGGTGCGC
>16913_Pelodiscus_sinensis
TTaACCCTaAACTTAGATATTTTAAATACAAAATTATCCGCCAGAAAACTACGAGCAAAA
CGCTTAAAACTCCAAGGACTTGGCGGTACCTCAAATCCACCTAGAGGAGCCTGTTCTATA
ATCGATAATCCACGATAAACCTCACCATCCTTTGCCAACTCAGCCTATATACCACCGTCA
C-AGCCTACCTTATGAAAGTCAAAAA-GTAAGCTCAATAGCTATTACAGCTAAAAAGTCA
GGTCAAGGTGTAGCCAATTAAGATGGAAGAAATGGGCTACATTTTCTATAATAGAAATTA
AA-CCACGGAACAGAACTATGAAACACAGTCTAGATTAA-GAAGGATTTAGCAGTAAATT
GAGAATAGAGAGCCCAATTTAAAGCGGACCTGAGGTGCGC
>16914_Pelodiscus_sinensis
TTAacCCTAAACTTAGATATTTTAAATACAAAATTATCCGCCAGAAAACTACGAGCAAAA
CGCTTAAAACTCCAAGGACTTGGCGGTACCTCAAATCCACCTAGAGGAGCCTGTTCTATA
ATCGATAATCCACGATAAACCTCACCATCCTTTGCCAACTCAGCCTATATACCACCGTCA
C-AGCCTACCTTATGAAAGTCAAAAA-GTAAGCTCAATAGCTATTACAGCTAAAAAGTCA
GGTCAAGGTGTAGCCAATTAAGATGGAAGAAATGGGCTACATTTTCTATAATAGAAATTA
AA-CCACGGAACAGAACTGTGAAACACAGTCTAGATTAA-GAAGGATTTAGCAGTAAATT
GAGAATAGAGAGCCCAATTTAAAGCGGACCTGAGGTGCGC
>16915_Pelodiscus_sinensis
TTAAcCCTaAACTTAGATATTTTAAATACAAAATTATCCGCCAGAAAACTACGAGCAAAA
CGCTTAAAACTCCAAGGACTTGGCGGTACCTCAAATCCACCTAGAGGAGCCTGTTCTATA
ATCGATAATCCACGATAAACCTCACCATCCTTTGCCAACTCAGCCTATATACCACCGTCA
C-AGCCTACCTTATGAAAGTCAAAAA-GTAAGCCCAATAGCTATTACAGCTAAAAAGTCA
GGTCAAGGTGTAGCCAATTAAGATGGAAGAAATGGGCTACATTTTCTATAATAGAAATTA
AA-CCACGGAACAGAACTATGAAACACAGTCTAGATTAA-GAAGGATTTAGCAGTAAATT
GAGAATAGAGAGCCCAATTTAAAGCGGACCTGAGGTGCGC
>16916_Pelodiscus_sinensis
TTAacCCTaAACTTAGATATTTTAAATACAAAATTATCCGCCAGAAAACTACGAGCAAAA
CGCTTAAAACTCCAAGGACTTGGCGGTACCTCAAATCCACCTAGAGGAGCCTGTTCTATA
ATCGATAATCCACGATAAACCTCACCATCCTTTGCCAACTCAGCCTATATACCACCGTCA
C-AGCCTACCTTATGAAAGTCAAAAA-GTAAGCTCAATAGCTATTACAGCTAAAAAGTCA
GGTCAAGGTGTAGCCAATTAAGATGGAAGAAATGGGCTACATTTTCTATAATAGAAATTA
AA-CCACGGAACAGAACTGTGAAACACAGTCTAGATTAA-GAAGGATTTAGCAGTAAATT
GAGAATAGAGAGCCCAATTTAAAGCGGACCTGAGGTGCGC
>16917_Pelodiscus_sinensis
TTAacCCTaAACTTAGATATTTTAAATACaaaatTATCCGCCAGAAAACTACGAGCAAAA
CGCTTAAAACTCCAAGGACTTGGCGGTACCTCAAATCCACCTAGAGGAGCCTGTTCTATA
ATCGATAATCCACGATAAACCTCACCATCCTTTGCCAACTCAGCCTATATACCACCGTCA
C-AGCCTACCTTATGAAAGTCAAAAA-GTAAGCTCAATAGCTATTACAGCTAAAAAGTCa
GGTCAaGGTGTAGCCAATTAAGATGGAAGAAAtGGGCTACaTTTTCTATAATAGAAATTA
AA-CCACGGAACAgAACTATGAAACACAGTCTAGATtAA-gAAGGATTTAGCAGTAAATT
GAGAATAGAGAGCCCAATTTAAAGCGGACCTGAGGTGCGC
>16918_Pelodiscus_sinensis
TTAACCCTAAACTTAGATATTTTAAATACAAAATTATCCGCCAGAAAACTACGAGCAAAA
CGCTTAAAACTCCAAGGACTTGGCGGTACCTCAAATCCACCTAGAGGAGCCTGTTCTATA
ATCGATAATCCACGATAAACCTCACCATCCTTTGCCAACTCAGCCTATATACCACCGTCA
C-AGCCTACCTTATGAAAGTCAAAAA-GTAAGCTCAATAGCTATTACAGCTAAAAAGTCA
GGTCAAGGTGTAGCCAATTAAGATGGAAGAAATGGGCTACATTTTCTATAATAGAAATTA
AA-CCACGGAACAGAACTATGAAACACAGTCTAGATTAA-GAAGGATTTAGCAGTAAATT
GAGAATAGAGAGCCCAATTTAAAGCGGACCTGAGGTGCGC
