# Supplementary material for: A new species of Pelodiscus from northeastern Indochina (Testudines, Trionychidae)
Source: Zookeys. 2019 Feb 13;(824):71–86. doi: 10.3897/zookeys.824.31376 (PMC6382751; doi:10.3897/zookeys.824.31376)
Supplement: Supplementary material 2 [file zookeys-824-071-s002.fas]

>15734_Pelodiscus_variegatus
ATGGCCACCAACCTACGAAAAACCCACCCAATAATTAAAATCATTAACAACTCACTAATT
GACCTACCAAGTCCATCCAACATTTCCATTTGATGAAACTTTGGATCATTATTAGGAGCC
TGCTTAATAATACAAATCATCACAGGCCTATTCCTAGCCATACATTACTCACCAAACATC
TCAACAGCATTCTCGTCAATCGCTCACATTACCCGAGATGTACAATACGGTTGACTAATC
CGCAACATACACGCTAACGGAGCCTCACTATTCTTCATGTGTATTTACCTACATATTGGA
CGAGGCCTATACTACGGATCCTACCTTTATAAACAAACCTGAAACATTGGGGTAATCCTC
CTACTACTAACCATAGCCACTGCATTCATGGGCTATGTCCTACCATGAGGACAAATATCA
TTCTGAGGCGCCACAGTTATTACAAACCTACTCTCAGCTGTTCCATATATCGGTACTACA
ATAGTGCAATGAGTATGAGGTGGTTTCTCCGTAGACAACGCTACTTTAACACGATTCTTT
ACCCTACATTTTTTACTGCCATTCATAATCCTAGGCCTAACCATAATTCACTTACTTTTA
TTACACGAAACAGGATCAAACAACCCAACAGGACTTAACTCAAACATTGACAAAATCCCA
TTCCACCCTTACTTCTCATACAAAGATCTCCTAGGATTCATAATAACACTTACCCTACTT
CTATCCATCACCATATTTTATCCAAACCTACTAGGAGACCCAGATAACTTCACACCAGCC
AACCCACTATCCACCCCACCCCACATCAAACCAGAATGATATTTTCTATTCGCCTACGCT
ATCCTACGATCTATCCCTAACAAATTAGGAGGCGTACTAGCCCTACTACTCTCCATCTTA
GTATTATTTATCTTACCCCTACTACACACATCAAAACAACGAACACTAACATTCCGCCCC
ATCACCCAAACACTATTCTGATTATTTGTAGCTAATCTTATAGTATTAACATGAATCGGA
GGAAAACCAGTAGAAAACCCATTCATCATTATCGGCCAAGCATCCTCCATCTTTTACTTT
TTAATTCTACTAGTATTAATACCAATCTCAAACATAATTGAAAATAAAACAACCAATTAA
ACTACTCAAGTAGCTTAATAACCAAAG-
>15735_Pelodiscus_variegatus
ATGGCCACCAACCTACGAAAAaCCCACCCAATAATTAAAATCATTAACAACTCACTAATT
GACCTACCAAGTCCATCCAACATTTCCATTTGATGAAACTTTGGATCATTATTAGGAGCC
TGCTTAATAATACAAATCATCACAGGCCTATTCCTAGCCATACATTACTCACCAAACATC
TCAACAGCATTCTCGTCAATCGCTCACATTACCcGAGATGTACAATACGGTTGACTAATC
CGCAACATACACGCTAACGGAGCCTCACTATTCTTCATGTGTATTTACCTACATATTGGA
CGAGGCCTATACTACGGATCCTACCTTTATAAACAAACCTGAAACATTGGGGTAATCCTC
CTACTACTAACCATAGCCACTGCATTCATGGGCTATGTCCTACCATGAGGACAAATATCA
TTCTGAGGCGCCACAGTTATTACAAACCTACTCTCAGCTGTTCCATATATCGGTACTACA
ATAGTGCAATGAGTATGAGGTGGTTTCTCCGTAGACAACGCTACTTTAACACGATTCTTT
ACCCTACATTTTTTACTGCCATTCATAATCCTAGGCCTAACCATAATTCACTTACTTTTA
TTACACGAAACAGGATCAAACAACCCAACAGGACTTAACTCAAACATTGACAAAATCCCA
TTCCACCCTTACTTCTCATACAAAGATCTCCTAGGATTCATAATAACACTTACCCTACTT
CTATCCATCACCATATTTTATCCAAACCTACTAGGAGACCCAGATAACTTCACACCAGCC
AACCCACTATCCACTCCACCCCACATCAAACCAGAATGATATTTTCTATTCGCCTACGCT
ATCCTACGATCTATCCCTAACAAATTAGGAGGCGTACTAGCCCTACTACTCTCCATCTTA
GTATTATTTATCTTACCCCTACTACACACATCAAAACAACGAACACTAACATTCCGCCCC
ATCACCCAAACACTATTCTGATTATTTGTAGCTAATCTTATAGTATTAACATGAATCGGA
GGAAAACCAGTAGAAAACCCATTCATCATTATCGGCCAAGCATCCTCCATCTTTTACTTT
TTAATTCTACTAGTATTAATACCAATCTCAAACATAATTGAAAATAAAACAACCAATTAA
ACTACTCAAGTAGCTTAATAACCAAAG-
>D_42534_Pelodiscus_variegatus
ATGGCCACCAACCTACGAAAAACCCACCCAATAATTAAAATCATTAACAACTCACTAATT
GACCTACCAAGTCCATCCAACATTTCCATTTGATGAAACTTTGGATCATTATTAGGAGCC
TGCTTAATAATACAAATCATCACAGGCCTATTCCTAGCCATACATTACTCACCAAACATC
TCAACAGCATTCTCGTCAATCGCTCACATTACCCGAGATGTACAATACGGTTGACTAATC
CGCAACATACACGCTAACGGAGCCTCACTATTCTTCATGTGTATTTACCTACATATTGGA
CGAGGCCTATACTACGGATCCTACCTTTATAAACAAACCTGAAACATTGGGGTAATCCTC
CTACTACTAACCATAGCCACTGCATTCATGGGCTATGTCCTACCATGAGGACAAATATCA
TTCTGAGGCGCCACAGTTATTACAAACCTACTCTCAGCTGTTCCATATATCGGTACTACA
ATAGTGCAATGAGTATGAGGTGGTTTCTCCGTAGACAACGCTACTTTAACACGATTCTTT
ACCCTACATTTTTTACTGCCATTCATAATCCTAGGCCTAACCATAATTCACTTACTTTTA
TTACACGAAACAGGATCAAACAACCCAACAGGACTTAACTCAAACATTGACAAAATCCCA
TTCCACCCTTACTTCTCATACAAAGATCTCCTAGGATTCATAATAACACTTACCCTACTT
CTATCCATCACCATATTTTATCCAAACCTACTAGGAGACCCAGATAACTTCACACCAGCC
AACCCACTATCCACCCCACCCCACATCAAACCAGAATGATATTTTCTATTCGCCTACGCT
ATCCTACGATCTATCCCTAACAAATTAGGAGGCGTACTAGCCCTACTACTCTCCATCTTA
GTATTATTTATCTTACCCCTACTACACACATCAAAACAACGAACACTAACATTCCGCCCC
ATCACCCAAACACTATTCTGATTATTTGTAGCTAATCTTATAGTATTAACATGAATCGGA
GGAAAACCAGTAGAAAACCCATTCATCATTATCGGCCAAGCATCCTCCATCTTTTACTTT
TTAATTCTACTAGTATTAATACCAATCTCAAACATAATTGAAAATAAAACAACCAATTAA
ACtACTCAAGTAGCTtAATAACCAAAG-
>D_44045_Pelodiscus_variegatus
atggccaccaacctacgaaaaacccacccaataattaaaatcattaacaactcactaatt
gacctaCcAaGtCCatCcAaCAtTtccattTGAtgAAACTttggATCATtATtAGgAGcc
tGCTtGATAATACAAATCATCACAGGCCtGTTCCTAGCCATACATTACTCACCAAACATC
TCAACAGCATTCTCGTCAATCGCTCACATTACCCGAGATGTACAATACGGTTGAcTAATC
CGCAACATACACGCTAACGGAGCCTCAcTATTCTTCATGTGTATTTACCTACATATTGGA
CGAGGCCTATACTACGGATCCTACCTTTATAAACAAACCTGAAACATTGGGGTAATCCTC
CTACTACTAACCATAGCCACTGCATTCATGGGCTATGTCCTACCATGAGGACAAATATCA
TTCTGAGGCGCCACAGTTATTACAAACCTACTATCAGCTGTTCCATATATCGGTACTACA
ATAGTGCAATGAGTATGAGGTGGTTTCTCCGTAGACAACGCTACTTTAACACGATTCTTT
ACCCTACATTTTTTACTGCCATTCATAATCCTAGGCCTAACCATAATTCACTTACTTTTA
TTACACGAAACAGGATCAAACAACCCAACAGGACTTAACTCAAACATTGACAAAATCCCA
TTCCACCCTTACTTCTCATACAAAGATCTCCTAGGATTCATAATAACACTTACCCTACTT
CTATCCATCACCATATTTTATCCAAACCTACTAGGAGACCCAGATAACTTCACACCAGCC
AACCCACTATCCACCCCACCCCACATCAAACCAGAATGATATTTTCTATTCGCCTACGCT
ATCCTACGATCTATCCCTAACAAATTAGGAGGCGTACTAGCCCTACTACTCTCCATCTTA
GTATTATTTATCTTACCCCTACTACACACATCAAAACAACGAACACTAACATTCCGCCCC
ATCACCCAAACACTATTCTGATTATTTGTAGCTAACCTTATAGTATTAACATGAATCGGA
GGAAAACCAGTAGAAAACCCATTCATCATTATCGGCCAAGCATCCTCCATCTTTTACTTT
TTAATTCTACTAGTATTAATACCAATCTCAAACATAATTGAAAATAAAACAACCAATTAA
ACTACTCaAGTAGCTtAATAACCAAAG-
>6032_Pelodiscus_axenaria
ATGGccACCAATCTACGAAAATCCCACCCAATAATTAAAATCATTAACAACTCATTAATT
GACCTACCAAGTCCATCCAACATTTCCATTTGATGAAACTTTGGGTCACTATTAGGAGCT
TGCCTAATACTCCAAATCATTACAGGTTTATTCCTAGCCATACATTATTCACCAAACATC
TCAACAGCCTTCTCATCAATCGCCCACATTACCCGAGATGTACAATACGGTTGACTAATC
CGCAACATACATGCTAATGGCGCCTCACTGTTCTTCATATGTATTTATCTACACATTGGA
CGAGGCCTATACTACGGATCCTACCTTTATAAACAAACTTGAAACATTGGTGTAATTCTT
CTACTACTAACCATAGCCACCGCATTCATAGGCTACGTCCTACCATGAGGACAAATATCA
TTTTGAGGCGCCACAGTTATTACAAACTTACTTTCAGCTATTCCATACATTGGTACTATT
ATAGTACAATGAGTATGAGGTAGTTTCTCCGTAGATAACGCCACTCTAACACGATTCTTC
ACCCTACATTTTTTATTACCATTTATTATCACAGGTCTAACCATAATCCACCTGCTTTTC
TTACACGAAACAGGATCAAACAACCCAACAGGACTTAACTCAAACATTGACAAAATCCCA
TTCCACCCCTACTTCTCATACAAAGACCTTCTAGGATTCATAATAACACTCACCCTACTT
CTAGCCATCGCCATATTTTACCCAAACCTACTAGGAGACCCAGATAACTTCACACCAGCC
AACCCACTATCCACCCCGCCCCACATCAAACCAGAATGATACTTCCTATTCGCCTACGCT
ATCCTACGATCCATCCCTAATAAACTAGGGGGTGTACTAGCCCTATTATTCTCCATTCTA
GTACTATTTATCTTACCTTTATTACACACATCAAAACAACGAACACTAACATTCCGCCCT
ATTACCCAAACACTATTCTGGTTATTTGTAGCCAACCTTATAGTACTGACATGAATTGGA
GGAAAACCAGTAGAAAACCCATTCATCATCATCGGCCAAGCATCCTCCATCCTTTACTTC
ATAATCCTATTAGTACTAATACCAATCTCAAGCATAATTGAAAATAAAACAACCAACTAA
ACTACTCAAGTAGCTTAATAACTAAAG-
>16887_Pelodiscus_axenaria
ATGGCcACcAaTCTACGAAAATCCCACCCAATAATTAAAATCATTAACAACTCATTAATT
GACCTACCAAGTCCATCCAACATTTCCATTTGATGAAACTTTGGATCACTATTAGGAGCT
TGCCTAATACTCCAAATCATTACAGGTTTATTCCTAGCCATACATTATTCACCAAACATC
TCAACAGCCTTCTCATCAATCGCCCACATTACCCGAGATGTACAATACGGTTGACTAATC
CGCAACATACATGCTAATGGTGCCTCACTGTTCTTCATATGTGTTTATCTACACATTGGA
CGAGGTCTATACTACGGATCCTACCTTTATAAACAAACTTGAAACATTGGTGTAATTCTC
CTACTACTAACCATAGCCACCGCATTCATAGGCTACGTCCTACCATGAGGTCAAATATCA
TTCTGAGGCGCCACAGTTATTACAAATTTACTTTCAGCTATTCCATATATTGGTACTATT
ATAGTACAATGAGTATGAGGTGGCTTCTCCGTAGATAACGCCACTCTAACACGATTCTTC
ACCCTACATTTTTTATTACCATTTATTATCACAGGTCTAACCATAATCCACCTACTTTTC
TTACACGAAACAGGATCAAACAACCCAACAGGACTTAACTCAAACATTGACAAAATCCCA
TTCCACCCCTACTTCTCATACAAAGACCTTCTAGGATTCATAATAACACTCACCCTACTT
CTAGCCATCGCCATATTTTACCCAAACCTACTAGGAGACCCAGATAACTTCACACCAGCC
AACCCACTATCCACCCCACCTCACATTAAACCAGAATGATACTTCCTATTCGCCTACGCC
ATCCTACGATCCATCCCTAATAAACTAGGAGGTGTACTAGCCCTATTATTCTCCATTCTA
GTACTATTTATCTTACCCCTATTACACACATCAAAACAACGAACACTAACATTCCGCCCT
ATTACCCAAACACTATTCTGGTTATTCGTAGCCAACCTTATAGTACTGACATGAGTTGGG
GGAAAACCAGTAGAAAACCCATTCATCATTATCAGCCAAGCATCCTCCATCCTTTACTTC
ATAATCCTATTAGTACTAATACCAATCTCAAACATAATTGAAAACAAAACAACCAATTAA
ACTACTCAAGTAGCTTAATAACTAAAGC
>16888_Pelodiscus_axenaria
ATGgcCACcAaTCTACGAAAaTCCcACCcAaTAaTtAAAaTCATtAaCAaCTCATTAaTT
GACCTACCAAGTCCATCCAACATTtCcATTtGATGAAACTTTGGATCACTATTAGGAGCT
TGCCTAATACTCCAAATCATTACAGGTTTATTCCTAGCCATACATTATTCACCAAACATC
TCAACAGCCTTCTCATCAATCGCCCACATTACCCGAGATGTACAATACGGTTGACTAATC
CGCAACATACATGCTAATGGTGCCTCACTGTTCTTCATATGTGTTTATCTACACATTGGA
CGAGGTCTATACTACGGATCCTACCTTTATAAACAAACTTGAAACATTGGTGTAATTCTC
CTACTACTAACCATAGCCACCGCATTCATAGGCTACGTCCTACCATGAGGTCAAATATCA
TTCTGAGGCGCCACAGTTATTACAAATTTACTTTCAGCTATTCCATATATTGGTACTATT
ATAGTACAATGAGTATGAGGTGGCTTCTCCGTAGATAACGCCACTCTAACACGATTCTTC
ACCCTACATTTTTTATTACCATTTATTATCACAGGTCTAACCATAATCCACCTACTTTTC
TTACACGAAACAGGATCAAACAACCCAACAGGACTTAACTCAAACATTGACAAAATCCCA
TTCCACCCCTACTTCTCATACAAAGACCTTCTAGGATTCATAATAACACTCACCCTACTT
CTAGCCATCGCCATATTTTACCCAAACCTACTAGGAGACCCAGATAACTTCACACCAGCC
AACCCACTATCCACCCCACCTCACATTAAACCAGAATGATACTTCCTATTCGCCTACGCC
ATCCTACGATCCATCCCTAATAAACTAGGAGGTGTACTAGCCCTATTATTCTCCATTCTA
GTACTATTTATCTTACCCCTATTACACACATCAAAACAACGAACACTAACATTCCGCCCT
ATTACCCAAACACTATTCTGGTTATTCGTAGCCAACCTTATAGTACTGACATGAGTTGGG
GGAAAACCAGTAGAAAACCCATTCATCATTATCAGCCAAGCATCCTCCATCCTTTACTTC
ATAATCCTATTAGTACTAATACCAATCTCAAACATAATTGAAAACAAAACAACCAATTAA
ACTACTCAAGTAGCTTAATAACTAAAGC
>16889_Pelodiscus_axenaria
ATGgCcAcCAaTCTACGAAAaTCCCACCCAaTAaTtAAAaTCATtAaCAaCTCATtAaTt
GACCTACCAAGTCCATCCAACATTtCcATTtGATGAAACTTTGGATCACTATTAGGAGCT
tGCCTAATACTCCAAATCATTACAGGTTTATTCCTAGCCATACATTATTCACCAAACATC
TCAACAGCCTTCTCATCAATCGCCCACATTACCCGAGATGTACAATACGGTTGACTAATC
CGCAACATACATGCTAATGGTGCCTCACTGTTCTTCATATGTGTTTATCTACACATTGGA
CGAGGTCTATACTACGGATCCTACCTTTATAAACAAACTTGAAACATTGGTGTAATTCTC
CTACTACTAACCATAGCCACCGCATTCATAGGCTACGTCCTACCATGAGGTCAAATATCA
TTCTGAGGCGCCACAGTTATTACAAATTTACTTTCAGCTATTCCATATATTGGTACTATT
ATAGTACAATGAGTATGAGGTGGCTTCTCCGTAGATAACGCCACTCTAACACGATTCTTC
ACCCTACATTTTTTATTACCATTTATTATCACAGGTCTAACCATAATCCACCTACTTTTC
TTACACGAAACAGGATCAAACAACCCAACAGGACTTAACTCAAACATTGACAAAATCCCA
TTCCACCCCTACTTCTCATACAAAGACCTTCTAGGATTCATAATAACACTCACCCTACTT
CTAGCCATCGCCATATTTTACCCAAACCTACTAGGAGACCCAGATAACTTCACACCAGCC
AACCCACTATCCACCCCACCTCACATTAAACCAGAATGATACTTCCTATTCGCCTACGCC
ATCCTACGATCCATCCCTAATAAACTAGGAGGTGTACTAGCCCTATTATTCTCCATTCTA
GTACTATTTATCTTACCCCTATTACACACATCAAAACAACGAACACTAACATTCCGCCCT
ATTACCCAAACACTATTCTGGTTATTCGTAGCCAACCTTATAGTACTGACATGAGTTGGG
GGAAAACCAGTAGAAAACCCATTCATCATTATCAGCCAAGCATCCTCCATCCTTTACTTC
ATAATCCTATTAGTACTAATACCAATCTCAAACATAATTGAAAACAAAACAACCAATTAA
ACTACTCAAGTAGCTTAATAACTAAAGC
>16890_Pelodiscus_axenaria
ATGgCCACcAATcTACGAAAaTCCCACCcAatAAttAAAaTCATTAaCAaCTCATTAaTt
GACcTACcAAGTCcATCcAACATTtCcATTtGATGAAACTTtGGATCAcTATtAGGAGCT
tGCcTAATACTCCAAaTCATtACAGGTTtATTCCTAGCCATACATTATTCACCAAACATC
TCAACAGCCTTCTCATCAATCGCCCACATTACCCGAGATGTACAATACGGTTGACTAATC
CGCAACATACATGcTAATGGTGCCTCAcTGTTCTTCATATGTGTTTATCTACACATTGGA
CGAGGTCTATACTACGGATCCTACCTTTATAAACAAACTTGAAACATTGGTGTAATTCTC
CTACTACTAACCATAGCCACCGCATTCATAGGCTACGTCCTACCATGAGGTCAAATATCA
TTCTGAGGCGCCACAGTTATTACAAATTTACTTTCAGCTATTCCATATATTGGTACTATT
ATAGTACAATGAGTATGAGGTGGCTTCTCCGTAGATAACGCCACTCTAACACGATTCTTC
ACCCTACATTTTTTATTACCATTTATTATCACAGGTCTAACCATAATCCACCTACTTTTC
TTACACGAAACAGGATCAAACAACCCAACAGGACTTAACTCAAACATTGACAAAATCCCA
TTCCACCCCTACTTCTCATACAAAGACCTTCTAGGATTCATAATAACACTCACCCTACTT
CTAGCCATCGCCATATTTTACCCAAACCTACTAGGAGACCCAGATAACTTCACACCAGCC
AACCCACTATCCACCCCACCTCACATTAAACCAGAATGATACTTCCTATTCGCCTACGCC
ATCCTACGATCCATCCCTAATAAACTAGGAGGTGTACTAGCCCTATTATTCTCCATTCTA
GTACTATTTATCTTACCCCTATTACACACATCAAAACAACGAACACTAACATTCCGCCCT
ATTACCCAAACACTATTCTGGTTATTCGTAGCCAACCTTATAGTACTGACATGAGTTGGG
GGAAAACCAGTAGAAAACCCATTCATCATTATCAGCCAAGCATCCTCCATCCTTTACTTC
ATAATCCTATTAGTACTAATACCAATCTCAAACATAATTGAAAACAAAACAACCAATTAA
ACTACTCAAGTAGCTTAATAACTAAAGC
>HQ116592_Pelodiscus_axenaria
------------------------------------------------------------
------------------------------------------------------------
---CTAATACTCCAAATCATTACAGGTTTATTCCTAGCCATACATTATTCACCAAACATC
TCAACAGCCTTCTCATCAATCGCCCACATTACCCGAGATGTACAATACGGTTGACTAATC
CGCAACATACATGCTAATGGCGCCTCACTATTCTTCATATGTATTTATCTACACATTGGA
CGAGGTCTATACTACGGATCCTACCTTTATAAACAAACTTGAAACATTGGTGTAATTCTC
CTACTACTAACCATAGCCACCGCATTCATAGGCTACGTCCTACCATGAGGACAAATATCA
TTTTGAGGCGCCACAGTTATTACAAATTTACTCTCAGCTATTCCATATATTGGTACTATC
ATAGTACAATGGGTATGAGGCGGTTTCTCCGTAGATAACGCCACTCTAACACGATTCTTC
ACCCTACATTTTTTATTACCATTTATTATCACAGGTCTAACCATAATCCACCTGCTTTTC
TTACACGAAACAGGATCAAACAACCCAACAGGACTTAACTCAAACATTGACAAAATCCCA
TTCCACCCCTACTTCTCATACAAAGACCTTCTAGGATTCATAATAACACTCACCCTACTT
CTAGCCATCGCCATATTTTACCCAAACCTACTAGGAGACCCAGATAACTTCACACCAGCC
AACCCACTATCCACCCCACCTCACATCAAACCAGAATGATACTTCCTATTCGCCTACGCT
ATCCTACGATCCATCCCTAATAAACTAGGAGGTGTACTAGCCCTATTATTCTCCATTCTA
GTACTATTTATCCTACCTTTATTACACACATCAAAACAACGAACACTAACATTCCGCCCT
ATTACCCAAACACTATTCTGGTTATTTGTAGCCAACCTTATAGTACTGACATGAATTGGA
GGAAAACCAGTAGAAAACCCATTCATCATTATCGGCCAAGCATCCTCCATCCTTTACTTC
ATAATCCTATTAGTACTAATACCAATCTCAAAC---------------------------
----------------------------
>HQ116593_Pelodiscus_axenaria
------------------------------------------------------------
------------------------------------------------------------
---CTAATACTCCAAATCATTACAGGTTTATTCCTAGCCATACATTATTCACCAAACATC
TCAACAGCCTTCTCATCAATCGCCCACATTACCCGAGATGTACAATACGGTTGACTAATC
CGCAACATACATGCTAATGGCGCCTCACTATTCTTCATATGTATTTATCTACACATTGGA
CGAGGTCTATACTACGGATCCTACCTTTATAAACAAACTTGAAACATTGGTGTAATTCTC
CTACTACTAACCATAGCCACCGCATTCATAGGCTACGTCCTACCATGAGGACAAATATCA
TTTTGAGGCGCCACAGTTATTACAAATTTACTCTCAGCTATTCCATATATTGGTACTATC
ATAGTACAATGGGTATGAGGCGGTTTCTCCGTAGATAACGCCACTCTAACACGATTCTTC
ACCCTACATTTTTTATTACCATTTATTATCACAGGTCTAACCATAATCCACCTGCTTTTC
TTACACGAAACAGGATCAAACAACCCAACAGGACTTAACTCAAACATTGACAAAATCCCA
TTCCACCCCTACTTCTCATACAAAGACCTTCTAGGATTCATAATAACACTCACCCTACTT
CTAGCCATCGCCATATTTTACCCAAACCTACTAGGAGACCCAGATAACTTCACACCAGCC
AACCCACTATCCACCCCACCTCACATCAAACCAGAATGATACTTCCTATTCGCCTACGCT
ATCCTACGATCCATCCCTAATAAACTAGGAGGTGTACTAGCCCTATTATTCTCCATTCTA
GTACTATTTATCCTACCTTTATTACACACATCAAAACAACGAACACTAACATTCCGCCCT
ATTACCCAAACACTATTCTGGTTATTTGTAGCCAACCTTATAGTACTGACATGAATTGGA
GGAAAACCAGTAGAAAACCCATTCATCATTATCGGCCAAGCATCCTCCATCCTTTACTTC
ATAATCCTATTAGTACTAATACCAATCTCAAAC---------------------------
----------------------------
>HQ116594_Pelodiscus_axenaria
------------------------------------------------------------
------------------------------------------------------------
---CTAATACTCCAAATCATTACAGGTTTATTCCTAGCCATACATTATTCACCAAACATC
TCAACAGCCTTCTCATCAATCGCCCACATTACCCGAGATGTACAATACGGTTGACTAATC
CGCAACATACATGCTAATGGCGCCTCACTATTCTTCATATGTATTTATCTACACATTGGA
CGAGGTCTATACTACGGATCCTACCTTTATAAACAAACTTGAAACATTGGTGTAATTCTC
CTACTACTAACCATAGCCACCGCATTCATAGGCTACGTCCTACCATGAGGACAAATATCA
TTTTGAGGCGCCACAGTTATTACAAATTTACTTTCAGCTATTCCATATATTGGTACTATC
ATAGTACAATGGGTATGAGGCGGTTTCTCCGTAGACAACGCCACTCTAACACGATTCTTC
ACCCTACATTTTTTATTACCATTTATTATCACAGGTCTAACCATAATCCACCTGCTTTTC
TTACACGAAACAGGATCAAACAACCCAACAGGACTTAACTCAAACATTGACAAAATCCCA
TTCCACCCCTACTTCTCATACAAAGACCTTCTAGGATTCATAATAACACTCACCCTACTT
CTAGCCATCGCCATATTTTACCCAAACCTACTAGGAGACCCAGATAACTTCACACCAGCC
AACCCACTATCCACCCCACCTCACATCAAACCAGAATGATACTTCCTATTCGCCTACGCT
ATCCTACGATCCATCCCTAATAAACTAGGAGGTGTACTAGCCCTATTATTCTCCATTCTA
GTACTATTTATCTTACCTTTATTACACACATCAAAACAACGAACACTAACATTCCGCCCT
ATTACCCAAACACTATTTTGGTTATTTGTAGCCAACCTTATAGTACTGACATGAATTGGA
GGAAAACCAGTAGAAAACCCATTCATCATTATCGGCCAAGCATCCTCCATCCTTTACTTC
ATAATCCTATTAGTACTAATACCAATCTCAAAC---------------------------
----------------------------
>HQ116595_Pelodiscus_axenaria
------------------------------------------------------------
------------------------------------------------------------
---CTAATACTCCAAATCATTACAGGTTTATTCCTAGCCATACATTATTCACCAAACATC
TCAACAGCCTTCTCATCAATCGCCCACATTACCCGAGATGTACAATACGGTTGACTAATC
CGCAACATACATGCTAATGGCGCCTCACTATTCTTCATATGTATTTATCTACACATTGGA
CGAGGTCTATACTACGGATCCTACCTTTATAAACAAACTTGAAACATTGGTGTAATTCTC
CTACTACTAACCATAGCCACCGCATTCATAGGCTACGTCCTACCATGAGGACAAATATCA
TTTTGAGGCGCCACAGTTATTACAAATTTACTTTCAGCTATTCCATATATTGGTACTATC
ATAGTACAATGGGTATGAGGCGGTTTCTCCGTAGACAACGCCACTCTAACACGATTCTTC
ACCCTACATTTTTTATTACCATTTATTATCACAGGTCTAACCATAATCCACCTGCTTTTC
TTACACGAAACAGGATCAAACAACCCAACAGGACTTAACTCAAACATTGACAAAATCCCA
TTCCACCCCTACTTCTCATACAAAGACCTTCTAGGATTCATAATAACACTCACCCTACTT
CTAGCCATCGCCATATTTTACCCAAACCTACTAGGAGACCCAGATAACTTCACACCAGCC
AACCCACTATCCACCCCACCTCACATCAAACCAGAATGATACTTCCTATTCGCCTACGCT
ATCCTACGATCCATCCCTAATAAACTAGGAGGTGTACTAGCCCTATTATTCTCCATTCTA
GTACTATTTATCTTACCTTTATTACACACATCAAAACAACGAACACTAACATTCCGCCCT
ATTACCCAAACACTATTTTGGTTATTTGTAGCCAACCTTATAGTACTGACATGAATTGGA
GGAAAACCAGTAGAAAACCCATTCATCATTATCGGCCAAGCATCCTCCATCCTTTACTTC
ATAATCCTATTAGTACTAATACCAATCTCAAAC---------------------------
----------------------------
>HQ116596_Pelodiscus_axenaria
------------------------------------------------------------
------------------------------------------------------------
---CTAATACTCCAAATCATTACAGGTTTATTCCTAGCCATACATTATTCACCAAACATC
TCAACAGCCTTCTCATCAATCGCCCACATTACCCGAGATGTACAATACGGTTGACTAATC
CGCAACATACATGCTAATGGCGCCTCACTATTCTTCATATGTATTTATCTACACATTGGA
CGAGGTCTATACTACGGATCCTACCTTTATAAACAAACTTGAAACATTGGTGTAATTCTC
CTACTACTAACCATAGCCACCGCATTCATAGGCTACGTCCTACCATGAGGACAAATATCA
TTTTGAGGCGCCACAGTTATTACAAATTTACTCTCAGCTATTCCATATATTGGTACTATC
ATAGTACAATGGGTATGAGGCGGTTTCTCCGTAGATAACGCCACTCTAACACGATTCTTC
ACCCTACATTTTTTATTACCATTTATTATCACAGGTCTAACCATAATCCACCTGCTTTTC
TTACACGAAACAGGATCAAACAACCCAACAGGACTTAACTCAAACATTGACAAAATCCCA
TTCCACCCCTACTTCTCATACAAAGACCTTCTAGGATTCATAATAACACTCACCCTACTT
CTAGCCATCGCCATATTTTACCCAAACCTACTAGGAGACCCAGATAACTTCACACCAGCC
AACCCACTATCCACCCCACCTCACATCAAACCAGAATGATACTTCCTATTCGCCTACGCT
ATCCTACGATCCATCCCTAATAAACTAGGAGGTGTACTAGCCCTATTATTCTCCATTCTA
GTACTATTTATCCTACCTTTATTACACACATCAAAACAACGAACACTAACATTCCGCCCT
ATTACCCAAACACTATTCTGGTTATTTGTAGCCAACCTTATAGTACTGACATGAATTGGA
GGAAAACCAGTAGAAAACCCATTCATCATTATCGGCCAAGCATCCTCCATCCTTTACTTC
ATAATCCTATTAGTAATAATACCAATCTCAAAC---------------------------
----------------------------
>16854_Pelodiscus G
ATGGCCACCAaCCTACGAAAAaCCCACCCAaTAATTAAAaTCATTAaCAaCTCACTAATT
GACCTACCAAGTCCATCCAACATTtCCATTtGATGAAACTTTGGATCATTATTAGGAGCC
TGCTTAATACTACAAATCATCACAGGCCTATTCCTAGCCATACATTACTCACCAAACATC
TCAACAGCATTCTCGTCAATCGCCCACATTACCCGAGATGTACAATACGGTTGACTAATC
CGCAACATACACGCTAACGGAGCCTCACTATTCTTCATGTGTATCTACCTACATATTGGA
CGAGGCCTATACTATGGATCCTACCTTTATAAACAAACCTGAAACATTGGGGTAATCCTC
CTACTACTAACCATAGCCACTGCATTCATGGGCTATGTCCTACCATGAGGACAAATATCA
TTCTGAGGTGCCACAGTTATTACAAACCTACTCTCAGCTATTCCATATATCGGTACTACA
ATAGTGCAATGAGTATGAGGTGGTTTCTCCGTAGATAACGCCACTTTAACACGATTCTTT
ACCCTACATTTTTTACTACCATTCATAATCCTAGGCCTAACCATAATTCACTTACTTTTA
TTACACGAAACAGGATCAAACAACCCAACAGGACTTAACTCAAACATTGACAAAATCCCA
TTCCACCCTTACTTCTCATACAAAGATCTCCTAGGATTCATAATAACACTTACCCTACTT
CTATCCATCGCCATATTTTACCCAAACCTACTAGGAGACCCAGATAACTTCACACCAGCC
AACCCACTATCCACCCCACCCCACATCAAACCAGAATGATATTTCCTATTCGCCTACGCT
ATCCTACGATCTATCCCTAACAAATTAGGAGGCGTACTAGCCCTACTACTCTCCATCTTA
GTATTATTTATCTTACCCCTACTGCATACATCAAAACAACGAACACTAACATTCCGCCCT
ATCACCCAAACATTATTCTGACTATTTGTGGCTAACCTTATAGTATTAACATGAATCGGA
GGAAAACCAGTAGAAAACCCATTCATCATTATCGGCCAAGCATCCTCCATCCTTTACTTT
TTAaTCCTACTAGTATTAATACCAATCTCAAACATAATTGAAAATAAAACAACCaATTAA
ACTACTCAAGTAGCTTAATAAcCaAAGC
>16857_Pelodiscus_H
ATGgcCAcCaACCTACGAAAAaCCCaCCcaATaaTtAaAATCATtAaCAACTCACTAATt
GACCTACCAAGTCCAtCcaACATTtCCATTtGATGAAAcTTTGGATCAtTATTAGGAGCC
TGCTTAATAcTACAAATCATCACAGGCCTaTTcCTAGCCATACATTACTCACCAAACATC
TCaACAGCAtTcTCGTCAATCGCcCACATTACCCGAGATGTACAATACGGTTGAcTaATC
CGCAACATACACGCTAACGGAGCcTCACtATTCTTCATGTGTATCTaCCtACATAtTGGA
CGAGGCCTATACTATGGATCCTACCTTTATAAACAAACCTGAaACATTGGGGtAATCCTC
CTACTACTAACCAtAGCCACTGCATTCATGGGCtATGTCCTacCATGAGGACAAATATCA
tTcTGAGGCGCCACAGTTATTACAAACCTACTCTCAGCTGTTCCATATATCGGTACTACA
ATAGTGCAATGAGTATGAGGTGGTTTCTCCGTAGACAACGCCACTTTAACACGATTCTTT
ACCCTACATTTTCTACTACCATTCATAATCCTAGGCCTAACCATAATTCACTTACTTTTA
TTACACGAAACAGGATCAAACAACCCAACAGGACTTAACTCAAACATTGACAAAATCCCA
TTCCACCCTTACTTCTCATACAAAGATCTCCTAGGATTCATAATAACACTTACCCTACTT
CTATCCATCGCCATATTTTACCCAAACCTACTAGGAGACCCAGATAACTTCACACCAGCC
AACCCACTATCCACCCCACCCCACATCAAACCAGAATGATATTTCCTATTCGCCTACGCT
ATCCTACGATCTATCCCTAACAAATTAGGAGGCGTACTAGCCCTACTACTCTCCATCTTA
GTATTATTTATCTTACCCCTACTGCATACATCAAAACAACGAACACTAACATTCCGCCCT
ATCACCCAAACATTATTCTGATTATTTGTGGCTAACCTTATAGTATTAACATGAATCGGA
GGAAAACCAGTAGAAAACCCATTCATCATTATCGGCCAAGCATCCTCCATCCTTTACTTT
TTAATCCTACTAGTATTAATACCAATCTCAAACATAATTGAAAATAAAACAACCAATTAA
ACTACTCAAGTAGCTTAATAACCAAAGC
>16861_Pelodiscus_I
ATGGCCACCAATCTACGAAAATCCCACCCAATAATTAAAATTATTAACAACTCACTAATT
GACCTACCAAGTCCATCCAACATTTCCATTTGATGAAACTTTGGGTCACTACTAGGAGCC
TGCCTAATACTCCAAATCATCACAGGCTTATTCCTAGCCATACATTACTCACCAAACATC
TCAACAGCATTTTCATCAATCGCCCACATTACCCGAGATGTACAATACGGTTGACTAATC
CGCAACATACATGCTAACGGAGCCTCACTATTCTTCATATGCATTTATCTACACATTGGA
CGAGGTCTATACTACGGATCCTACCTCTATAAACAAACCTGAAATATTGGTGTAATTCTC
CTCCTACTAACCATAGCCACCGCATTCATGGGTTATGTCCTACCATGAGGGCAAATATCA
TTCTGAGGAGCCACAGTTATTACAAACCTACTTTCAGCTATTCCATATATCGGTACTATA
ATAGTACAATGAGTATGAGGTGGTTTCTCCGTAGACAATGCCACTCTAACACGATTCTTC
ACCCTACATTTCTTATTACCATTTATAATCCTAGGCCTAACCATAATCCACTTACTTTTC
TTACACGAAACAGGATCAAATAACCCAACAGGACTTAACTCAAATATTGACAAAATCCCA
TTCCACCCCTACTTCTCATACAAAGACCTTCTAGGATTCATAGCAACACTCACCCTACTC
CTATCCATCGCCATATTTTACCCAAACCTACTGGGAGACCCAGATAACTTTACACCAGCT
AACCCGTTATCCACCCCACCCCACATTAAACCAGAATGGTATTTCCTATTCGCCTACGCT
ATCCTACGATCCATCCCTAATAAATTAGGAGGTGTACTAGCCCTACTACTCTCCATTCTA
GTACTATTTATCTTACCCCTATTACATACATCAAAACAACGAACACTAACATTCCGACCC
ATTACCCAAACACTATTCTGATTGTTCGTGGCCAACCTTATAGTATTAACATGAATTGGA
GGAAAACCAGTAGAAAACCCATTCATCATTATCGGCCAAGCATCCTCCATCCTTTACTTT
ATAATCCTACTAGTACTAATACCAATCTCAAaCATAATTGAAAATAAAACAATTAATTAA
ACTACTCAAGTAGCTTAATAACCAAAGC
>16862_Pelodiscus_I
------------------------------------------------------------
------------------------------------------------------------
------------------------------------------------------------
------------------------------------------------------------
------------------------------------------------------------
------------------------------------------------------------
------------------------------------------------------------
---TGAGGAGCCACAGTTATTACAAACCTACTTTCAGCTATTCCATATATCGGTACTATA
ATAGTACAATGAGTATGAGGTGGTTTCTCCGTAGACAATGCCACTCTAACACGATTCTTC
ACCCTACATTTCTTATTACCATTTATAATCCTAGGCCTAACCATAATCCACTTACTTTTC
TTACACGAAACAGGATCAAATAACCCAACAGGACTTAACTCAAATATTGACAAAATCCCA
TTCCACCCCTACTTCTCATACAAAGACCTTCTAGGATTCATAGCAACACTCACCCTACTC
CTATCCATCGCCATATTTTACCCAAACCTACTGGGAGACCCAGATAACTTTACACCAGCT
AACCCGTTATCCACCCCACCCCACATTAAACCAGAATGGTATTTCCTATTCGCCTACGCT
ATCCTACGATCCATCCCTAATAAATTAGGAGGTGTACTAGCCCTACTACTCTCCATTCTA
GTACTATTTATCTTACCCCTATTACATACATCAAAACAACGAACACTAACATTCCGACCC
ATTACCCAAACACTATTCTGATTGTTCGTGGCCAACCTTATAGTATTAACATGAATTGGA
GGAAAACCAGTAGAAAACCCATTCATCATTATCGGCCAAGCATCCTCCATCCTTTACTTT
ATAATCCTACTAGTACTAATACCAATCTCAAACATAATTGAAAATAAAACAATTAATTAA
ACTACTCAAGTAGCTTAATAACCAAaGC
>16863_Pelodiscus_I
ATGGCCACCAATCTACGAAAATCCCACCCAaTAATtAAAATtATTAaCAACTCACTAATT
GACCTACCAAGTCCATCCAACATTTCCATTtGATGAAACTTTGGGTCACTACTAGGAGCC
TGCCTAATACTCCAAATCATCACAGGCTTATTCCTAGCCATACATTACTCACCAAACATC
TCAACAGCATTTTCATCAATCGCCCACATTACCCGAGATGTACAATACGGTTGACTAATC
CGCAACATACATGCTAACGGAGCCTCACTATTCTTCATATGCATTTATCTACACATTGGA
CGAGGTCTATACTACGGATCCTACCTCTATAAACAAACCTGAAATATTGGTGTAATTCTC
CTCCTACTAACCATAGCCACCGCATTCATGGGTTATGTCCTACCATGAGGGCAAATATCA
TTCTGAGGAGCCACAGTTATTACAAACCTACTTTCAGCTATTCCATATATCGGTACTATA
ATAGTACAATGAGTATGAGGTGGTTTCTCCGTAGACAATGCCACTCTAACACGATTCTTC
ACCCTACATTTCTTATTACCATTTATAATCCTAGGCCTAACCATAATCCACTTACTTTTC
TTACACGAAACAGGATCAAATAACCCAACAGGACTTAACTCAAATATTGACAAAATCCCA
TTCCACCCCTACTTCTCATACAAAGACCTTCTAGGATTCATAGCAACACTCACCCTACTC
CTATCCATCGCCATATTTTACCCAAACCTACTGGGAGACCCAGATAACTTTACACCAGCT
AACCCGTTATCCACCCCACCCCACATTAAACCAGAATGGTATTTCCTATTCGCCTACGCT
ATCCTACGATCCATCCCTAATAAATTAGGAGGTGTACTAGCCCTACTACTCTCCATTCTA
GTACTATTTATCTTACCCCTATTACATACATCAAAACAACGAACACTAACATTCCGACCC
ATTACCCAAACACTATTCTGATTGTTCGTGGCCAACCTTATAGTATTAACATGAATTGGA
GGAAAACCAGTAGAAAACCCATTCATCATTATCGGCCAAGCATCCTCCATCCTTTACTTT
ATAATCCTACTAGTACTAATACCAATCTCAAACATAATTGAAAATAAAACAATTAATTAA
ACTACTCAAGTAGCTTAATAACCAAAGC
>16865_Pelodiscus_I
ATGGCCACCAATCTACGAAAATCCCACCCAATAATTAAAATTATTAACAACTCACTAATT
GACCTACCAAGTCCATCCAACATTTCCATTTGATGAAACTTTGGGTCACTACTAGGAGCC
TGCCTAATACTCCAAATCATCACAGGCTTATTCCTAGCCATACATTACTCACCAAACATC
TCAACAGCATTTTCATCAATCGCCCACATTACCCGAGATGTACAATACGGTTGACTAATC
CGCAACATACATGCTAACGGAGCCTCACTATTCTTCATATGCATTTATCTACACATTGGA
CGAGGTCTATACTACGGATCCTACCTCTATAAACAAACCTGAAATATTGGTGTAATTCTC
CTCCTACTAACCATAGCCACCGCATTCATGGGTTATGTCCTACCATGAGGGCAAATATCA
TTCTGAGGAGCCACAGTTATTACAAACCTACTTTCAGCTATTCCATATATCGGTACTATA
ATAGTACAATGAGTATGAGGTGGTTTCTCCGTAGACAATGCCACTCTAACACGATTCTTC
ACCCTACATTTCTTATTACCATTTATAATCCTAGGCCTAACCATAATCCACTTACTTTTC
TTACACGAAACAGGATCAAATAACCCAACAGGACTTAACTCAAATATTGACAAAATCCCA
TTCCACCCCTACTTCTCATACAAAGACCTTCTAGGATTCATAGCAACACTCACCCTACTC
CTATCCATCGCCATATTTTACCCAAACCTACTGGGAGACCCAGATAACTTTACACCAGCT
AACCCGTTATCCACCCCACCCCACATTAAACCAGAATGGTATTTCCTATTCGCCTACGCT
ATCCTACGATCCATCCCTAATAAATTAGGAGGTGTACTAGCCCTACTACTCTCCATTCTA
GTACTATTTATCTTACCCCTATTACATACATCAAAACAACGAACACTAACATTCCGACCC
ATTACCCAAACACTATTCTGATTGTTCGTGGCCAACCTTATAGTATTAACATGAATTGGA
GGAAAACCAGTAGAAAACCCATTCATCATTATCGGCCAAGCATCCTCCATCCTTTACTTT
ATAATCCTACTAGTACTAATACCAATCTCAAACATAATTGAAAATAAAACAATTAATTAA
ACTACTCAAGTAGCTTAATAACCAAAGC
>16867_Pelodiscus_I
ATGGCCACCAATCTACGAAAATCCCACCCAATAATTAAAATTATTAACAACTCACTAATT
GACCTACCAAGTCCATCCAACATTTCCATTTGATGAAACTTTGGGTCACTACTAGGAGCC
TGCCTAATACTCCAAATCATCACAGGCTTATTCCTAGCCATACATTACTCACCAAACATC
TCAACAGCATTTTCATCAATCGCCCACATTACCCGAGATGTACAATACGGTTGACTAATC
CGCAACATACATGCTAACGGAGCCTCACTATTCTTCATATGCATTTATCTACACATTGGA
CGAGGTCTATACTACGGATCCTACCTCTATAAACAAACCTGAAATATTGGTGTAATTCTC
CTCCTACTAACCATAGCCACCGCATTCATGGGTTATGTCCTACCATGAGGGCAAATATCA
TTCTGAGGAGCCACAGTTATTACAAACCTACTTTCAGCTATTCCATATATCGGTACTATA
ATAGTACAATGAGTATGAGGTGGTTTCTCCGTAGACAATGCCACTCTAACACGATTCTTC
ACCCTACATTTCTTATTACCATTTATAATCCTAGGCCTAACCATAATCCACTTACTTTTC
TTACACGAAACAGGATCAAATAACCCAACAGGACTTAACTCAAATATTGACAAAATCCCA
TTCCACCCCTACTTCTCATACAAAGACCTTCTAGGATTCATAGCAACACTCACCCTACTC
CTATCCATCGCCATATTTTACCCAAACCTACTGGGAGACCCAGATAACTTTACACCAGCT
AACCCGTTATCCACCCCACCCCACATTAAACCAGAATGGTATTTCCTATTCGCCTACGCT
ATCCTACGATCCATCCCTAATAAATTAGGAGGTGTACTAGCCCTACTACTCTCCATTCTA
GTACTATTTATCTTACCCCTATTACATACATCAAAACAACGAACACTAACATTCCGACCC
ATTACCCAAACACTATTCTGATTGTTCGTGGCCAACCTTATAGTATTAACATGAATTGGA
GGAAAACCAGTAGAAAACCCATTCATCATTATCGGCCAAGCATCCTCCATCCTTTACTTT
ATAATCCTACTAGTACTAATACCAATCTCAAACATAATTGAAAATAAAACAATTAATTAA
ACTACTCAAGTAGCTTAATAACCAAAGC
>16868_Pelodiscus_I
ATGGCCACCAATCTACGAAAATCCCACCCAATAATTAAAATTATTAACAACTCACTAATT
GACCTACCAAGTCCATCCAACATTTCCATTTGATGAAACTTTGGGTCACTACTAGGAGCC
TGCCTAATACTcCAAATCATCACAGGCTTATTCCTAGCCATACATTACTCACCAAACATC
TCAACAGCATTTTCATCAATCGCCCACATTACCCGAGATGTACAATACGGTTGACTAATC
CGCAACATACATGCTAACGGAGCCTCACTATTCTTCATATGCATTTATCTACACATTGGA
CGAGGTCTATACTACGGATCCTACCTCTATAAACAAACCTGAAATATTGGTGTAATTCTC
CTCCTACTAACCATAGCCACCGCATTCATGGGTTATGTCCTACCATGAGGGCAAATATCA
TTCTGAGGAGCCACAGTTATTACAAACCTACTTTCAGCTATTCCATATATCGGTACTATA
ATAGTACAATGAGTATGAGGTGGTTTCTCCGTAGACAATGCCACTCTAACACGATTCTTC
ACCCTACATTTCTTATTACCATTTATAATCCTAGGCCTAACCATAATCCACTTACTTTTC
TTACACGAAACAGGATCAAATAACCCAACAGGACTTAACTCAAATATTGACAAAATCCCA
TTCCACCCCTACTTCTCATACAAAGACCTTCTAGGATTCATAGCAACACTCACCCTACTC
CTATCCATCGCCATATTTTACCCAAACCTACTGGGAGACCCAGATAACTTTACAcCAGCT
AACCCGTTATCCACCCCACCCCACATTAAACCAGAATGGTATTTCCTATTCGCCTACGCT
ATCCTACGATCCATCCCTAATAAATTAGGAGGTGTACTAGCCCTACTACTCTCCATTCTA
GTACTATTTATCTTACCCCTATTACATACATCAAAACAACGAACACTAACATTCCGACCC
ATTACCCAAACACTATTCTGATTGTTCGTGGCCAACCTTATAGTATTAACATGAATTGGA
GGAAAACCAGTAGAAAACCCATTCATCATTATCGGCCAAGCATCCTCCATCCTTTACTTT
ATAATCCTACTAGTACTAATACCAATCTCAAACATAATTGAAAATAAAACAATTAATTAA
ACTACTCAAGTAGCTTAATAACCAAAGC
>4234_Pelodiscus_maackii
---gccaccaatctacgAAAAacCCaCCcAatAATtAAAATcatTaacaactcacTaATT
GAcCTaCCAAGTccaTCCAACATTTCCATTTGATGAAACTTTGGATCATTATTAGGAGcc
tGCTTAATACTCCAGATCATCACAGGCCTATTCCTAGCCATaCATTACTCACCAAACATc
TCAACAGCaTTCTCATCAATCGCCCACATTACCCGAGATGTACAATACGGTTGAcTAATC
CGCAACATACACGCTAACGGAGCCTCACTATTCTTCATGTGTATCTACCTACATATTGGA
CGAGGCCTATACTACGGATCCTACCTTTATAAACAAACTTGAAACATCGGTGTAATCCTC
CTACTACTAACCATAGCCACTGCATTCATGGGTTATGTCCTACCATGAgGACAAATATCA
TTCTGAGGGGCCACAGTTATTACAAACCTACTCTCAGCTATTCCATATATCGGTACTACA
ATAGTGCAATGAGTATGAGGTGGTTTCTCCGTAGACAACGCCACTTTAACACGATTCTTT
ACCCTACATTTTTTACTACCATTCATAATCCTAGGCCTAACCATAATTCACTTACTTTTA
TTACACGAAACAGGATCAAACAACCCAACAGGACTTAACTCAAACATTGACAAAATCCCA
TTCCACCCTTACTTCTCGTACAAAGATCTCCTAGGATTCATAATAACACTTACCCTGCTT
CTATCCATCGCCATATTTTACCCAAACCTACTAGGAGACCCAGACAACTTCaCCCCAGCC
AACCCACTATCCACCCCACCCCACATCAAACCAgAATGATATTTCCTATTCGCCTACGCT
ATCCTACGATCTATCCCTAACAAATTAGGAGGcGTACTAGCCCTTCTACTCTCCATCTTA
GTATTATTTATCCTACCCCTACTACACACATCAAAACAACGAACACTAACATTCCGCCCT
ATCACCCAAACACTATTCTGACTATTTGTAGCTAACCTTATAGTATTAACATGAATTGGG
GGAAAACCAGTAgAAAACCCATTcaTCACTATCGGCCAAACATCCtCCATCCTTTACTTT
TTAATCCTACTAGTATTAATACCaATCtcaAACATAATCGAAAATAAAAcAATcAATTAA
AATActcAAGTAGcTTAATAACCAAAG-
>4235_Pelodiscus_maackii
---gccaCcAatcTacgAAAAAcCCacCCAATAATTAAAATcaTTAacAAcTCacTAATT
GACcTACCAAGTCCaTcCAaCATTTcCATTTGATGAAACTTtGGATCATTATTAGGAGCc
TGcTTAATACTCCAGATCATCACAGGCCTATTCCTAGCCATACATTACTCACCAAACATC
TCAACAGCATTCTCATCAATCGCCCACATTACCCGAGATGTACAATACGGTTGAcTAATC
CGCAACATACACGCTAACGGAGCCTCAcTATTCTTCATGTGTATCTACCTACATATTGGA
CGAGGCCTATACTACGGATCCTACCTTTATAAACAAACTTGAAACATCGGTGTAATCCTC
CTACTACTAACCATAGCCACTGCATTCATGGGTTATGTCCTACCATGAGGACAAATATCA
TTCTGAGGGGCCACAGTTATTACAAACCTACTCTCAGCTATTCCATATATCGGTACTACA
ATAGTGCAATGAGTATGAGGTGGTTTCTCCGTAGACAACGCCACTTTAACACGATTCTTT
ACCCTACATTTTTTACTACCATTCATAATCCTAGGCCTAACCATAATTCACTTACTTTTA
TTACACGAAACAGGATCAAACAACCCAACAGGACTTAACTCAAACATTGACAAAATCCCA
TTCCACCCTTACTTCTCGTACAAAGATCTCCTAGGATTCATAATAACACTTACCCTGCTT
CTATCCATCGCCATATTTTACCCAAACCTACTAGGAGACCCAGACAACTTCACCCCAGCC
AACCCACTATCCACCCCACCCCACATCAAACCAGAATGATATTTCCTATTCGCCTACGCT
ATCCTACGATCTATCCCTAACAAATTAGGAGGCGTACTAGCCCTTCTACTCTCCATCTTA
GTATTATTTATCCTACCCCTACTACACACATCAAAACAACGAACACTAACATTcCGCCCT
ATCACCCAAACACTATTcTGACTATTTGTAGCTAACcTTATAGTATTAACATGAATTGGG
GGAAAACCaGTAGAAAACCCATTCATCACTATCGGCCAAACATCCtCCATCCTTTACTTT
TTAATCctACTAGTATTAATACCaATCtcAAACATAATCGAAAATAAAACaATcaATTAA
AATActcaAGTAGCTTAATAACCAAAG-
>4236_Pelodiscus_maackii
atggCcaCCAatcTacGaAAAAcCcacccAataaTtAAAaTCATTaaCaACTCactAATt
GAcctaCCAAGTCCATCCAACATTtCCATTTGATGAAACTTTGGATCATTATTAGGAGcc
tGCTTAATACTCCAGATCATCACAGGCCTATTCCTAGCCATaCATTACTCACCAAACATC
TCAACAGCATTcTCATCAATCGCcCACATTACCCGAGATGTACAATACGGTtGAcTAATC
CGCAACATACACGCTAACGGAGCCTCACTATTCTTCATGTGTATCTACCTACATATTGGA
CGAGGCCTATACTACGGATCCTACCTTTATAAACAAACTTGAAACATCGGTGTAATCCTC
CTACTACTAACCATAGCCACTGCATTCATGGGTTATGTCCTACCATGAGGACAAATATCA
TTCTGAGGGGCCACAGTTATTACAAACCTACTCTCAGCTATTCCATATATCGGTACTACA
ATAGTGCAATGAGTATGAGGTGGTTTCTCCGTAGACAACGCCACTTTAACACGATTCTTT
ACCCTACATTTTTTACTACCATTCATAATCCTAGGCCTAACCATAATTCACTTACTTTTA
TTACACGAAACAGGATCAAACAACCCAACAGGACTTAACTCAAACATTGACAAAATCCCA
TTCCACCCTTACTTCTCGTACAAAGATCTCCTAGGATTCATAATAACACTTACCCTGCTT
CTATCCATCGCCATATTTTACCCAAACCTACTAGGAGACCCAGACAACTTCACCCCAGCC
AACCCACTATCCACCCCACCCCACATCAAACCAGAATGATATTTCCTATTCGCCTACGCT
ATCCTACGATCTATCCCTAACAAATTAGGAGGCGTACTAGCCCTTCTACTCTCCATCTTA
GTATTATTTATCCTACCCCTACTACACACATCAAAACAACGAACACTAACATTCCGCCCT
ATCACCCAAACACTATTCTGACTATTTGTAGCTAACCTTATAGTATTAACATGAATTGGG
GGAAAACCAGTAGAAAACCCATTCATCACTATCGGCCAAACATCCTCCATCCTTTACTTT
TTAATCCTACTAGTATTAATACCAATCTCAAACATAATCGAAAATAAAACAATCAATTAA
AATACTCaaGTAGCTtAatAACCAAAG-
>4237_Pelodiscus_maackii
-------------tacgAAAAACCCacCCaAtaATtAAAATcATtAacAACTcacTAATt
GacCtacCAAGTCCaTcCAACATTTCCAttTGATGAAActttGGATCATTATTAGGAgcc
tGcTTAaTACTCCAGATCaTCACAGGCCTATTCCTAGCCATaCATTACTCACCAAaCATc
TCAACAGCaTTCTCATCAATCGCCCACATTACCCGAGATGTACAATACGGTTGAcTAATC
CGCAACATACACGCTAACGGAGCCTCACTATTCTTCATGTGTATCTACCTACATATTGGA
CGAGGCCTATACTACGGATCCTACCTTTATAAACAAACTTGAAACATCGGTGTAATCCTC
CTACTACTAACCATAGCCACTGCATTCATGGGTTATGTCCTACCATGAGGACAAATATCA
TTCTGAGGGGCCACAGTTATTACAAACCTACTCTCAGCTATTCCATATATCGGTACTACA
ATAGTGCAATGAGTATGAGGTGGTTTCTCCGTAGACAACGCCACTTTAACACGATTCTTT
ACCCTACATTTTTTACTACCATTCATAATCCTAGGCCTAACCATAATTCACTTACTTTTA
TTACACGAAACAGGATCAAACAACCCAACAGGACTTAACTCAAACATTGACAAAATCCCA
TTCCACCCTTACTTCTCGTACAAAGATCTCCTAGGATTCATAATAACACTTACCCTGCTT
CTATCCATCGCCATATTTTACCCaAaCCTACTAGGAGACCCAgACAaCTtCAcCCCAgcc
aacccactatccaccccaccccacatcaaaccagaatgatatttcctattcgcctacgct
atcctacgatctatccctaacaaattaggaggcgtactagcccttctactctccatctta
gtattatttatcctacccctactacacacatcaaaacaacgaacactaacattccgccct
atcacccaaacactattctgactatttgtagctaaccttatagtattaacatgaattggg
ggaaaaccagtagaaaacccattcatcactatcggccaaacatcctccatcctttacttt
ttaatcctactagtattaataccaatctcaaacataatcgaaaataaaacaatcaattaa
aatactcaagtagcttaataaccaaag-
>4238_Pelodiscus_maackii
----------------gaaaaacccacccaataattaaaatcattaacaactcactaatt
gacctaccaagtccatccaacatttccatttgatgaaactttggatcattattaggagcc
tgcttaatactccagatcatcacaggcctattcctagccatacattactcaccaaacatc
tcaacagcattctcatcaatcgcccacattacccgagatgtacaatacggttgactaatc
cgcaacatacacgctaacggagcctcactattcttcatgtgtatctacctacatattgga
cgaggcctatactacggatcctacctttataaacaaacttgaaacatcggtgtaatcctc
ctactactaaccatagccactgcattcatgggttatgtcctaccatgaggacaaatatca
ttctgaggggccacagttattacaaacctactctcagctattccatatatcggtactaca
atagtGcaaTGAGTatgaGgtGgtTTCTCCGTAGACAACGCCACTTTAACACGATTCTTT
ACCCTACATTTTTTACTACCATTCATAATCCTAGGCCTAACCATAATTCACTTACTTTTA
TTACACGAAACAGGATCAAACAACCCAACAGGACTTAACTCAAACATTGACAAAATCCCA
TTCCACCCTTACTTCTCGTAcAAAGATCTCCTAGGATTCATAATAACACTTACCCTGCTT
CTATCCATCGCCATATTTTACCCAAACCTACTAGGAGACCcAgAcAACTTCACCCCAGCC
AACCCACTATCCACCCCACCCCACATCAAACCAgAATGATATTTCCTATTCGCCTACGCT
ATCCTACGATCTATCCCTAACAAATTAGGAGGCGTACTAgCCCTTCTACTCTCCATCTTA
GTATTATTTATCCTACCCCTACTACACACATCAAAACAACGAACACTAACATTCCGCCCT
ATCACCcAAACACTATTCtGACTATTTGTAGCTAACCTTATAGTATTAACATGAATtGGG
GGAAAAccAGTAGAAAACccATTCATCACTATCGGCcAAACaTCctCcaTCctTtaCTTT
TTAATCCTACTAGTATTAATACCaATCTCAAACATAATCgAAAATAAAacaAtcaATtaA
AATacTCaaGTAgcttAAtAAccaAAg-
>4239_Pelodiscus_maackii
ATGgCCACCAATCTACGAAAAACCCACCCAATAATTAAAATCATTAACAACTCACTAATT
GACCTACCAAGTCCATCCAACATTTCCATTtGATGAAACTTTGGATCATTATTAGGAGCC
TGCTTAATACTCCAGATCATCACAGGCCTATTCCTAGCCATACATTACTCACCAAACATC
TCAACAGCATTCTCATCAATCGCCCACATTACCCGAGATGTACAATACGGTTGACTAATC
CGCAACATACACGCTAACGGAGCCTCACTATTCTTCATGTGTATCTACCTACATATTGGA
CGAGGCCTATACTACGGATCCTACCTTTATAAACAAACTTGAAACATCGGTGTAATCCTC
CTACTACTAACCATAGCCACTGCATTCATGGGTTATGTCCTACCATGAGGACAAATATCA
TTCTGAGGGGCCACAGTTATTACAAACCTACTCTCAGCTATTCCATATATCGGTACTACA
ATAGTGCAATGAGTATGAGGTGGTTTCTCCGTAGACAACGCCACTTTAACACGATTCTTT
ACCCTACATTTTTTACTACCATTCATAATCCTAGGCCTAACCATAATTCACTTACTTTTA
TTACACGAAACAGGATCAAACAACCCAACAGGACTTAACTCAAACATTGACAAAATCCCA
TTCCACCCTTACTTCTCGTACAAAGATCTCCTAGGATTCATAATAACACTTACCCTGCTT
CTAtCCATCGCCATAtTTtACCCAAACCTActAGgAGACCcAgACAACTTCACCCCAGCC
AACCCACTATCCACCCCACCCCACATCAAACCAGAATGATATTTCCTATTCGCCTACGCT
ATCCTACGATCTATCCCTAACAAATTAGGAGGCGTACTAGCCCTTCTACTCTCCATCTTA
GTATTATTTATCCTACCCCTACTACACACATCAAAACAACGAACACTAACATTCCGCCCT
ATCACCCAAACACTATTCTGACTATTTGTAGCTAACCTTATAGTATTAACATGAATTGGG
GGAAAACCAGTAGAAAACCCATTCATCACTATCGGCCAAACATCCTCCATCCTTTACTTT
TTAATCCTACTAGTATTAATACCAATCTCAAACATAATCGAAAATAAAACAATCAATTAA
AATACTCAAGTAGCTTAATAACCAAAG-
>4240_Pelodiscus_maackii
---------aatctacgaaaaacccacccaataattaaaatcattaacaactcactaatt
gacctaccaagtccatccaacatttccatttgatgaaactttggatcattattaggagcc
tgcttaatactccagatcatcacaggcctattcctagccatacattactcaccaaacatc
tcaacagcattctcatcaatcgcccacattacccgagatgtacaatacggttgactaatc
cgcaacatacacgctaacggagcctcactattcttcatgtgtatctacctacatattgga
cgaggcctatactacggatcctacctttataaacaaacttgaaacatcggtgtaatcctc
ctactactaaccatagccactgcattcatgggttatgtcctaccatgaggacaaatatca
ttctgaggggccacagttattacaaacctactctcagctattccatatatcggtactaca
ataGTGcAATGaGtatgAGGtgGttTCtCCGTAGACAACGCCaCTTTAACACGATTCTTT
ACCCTACATTTTTTACTaCCatTcaTAAtCCTAGGcCTAACCATAATTCaCTTaCTTTTA
TTACayGAAAcAGGaTcaaaCAaCCCAaCAGGACTTAACTCAAAcATTGACAAAAtCCcA
TTCCACCCTTACTTCTCGTACAaaGATCTCCTAGGATTCATAATAACACTTACCCTGCTT
CTATCCATCGCCATATTTTACcCAAACCTACTAGGAGACCCAGACAACTTCACCCCAGCC
AACCCACTATCCACCCCACCCCACATCAAACCAGAATGATATTTCCTATTCGCCTACGCT
ATCCTACGATCTATCCCTAACAAATTAGGAGGcGTACTAGCCCTTctaCtctCcATCTTA
GTATTATTTATCCtACCCCTACTACACACATCAAAACAACGAAcACTAAcATTCCGCCCT
ATCACCcAAACACTATTcTGACTATTTGTAGCTAACCTtATAGtATTAACATGAATTGGG
GGAAAACCAGTAGAAAACCCATTcaTCacTATCGGccAAACaTCCTCcaTccTTTACtTT
TTAATCCtACTAGTATTAATACCaATctCAAacaTAATCGAAAAtaAAACAAtcaATtAa
aaTActcaAGtaGcttaATAaccaaag-
>4241_Pelodiscus_maackii
atggccaccaatctacgaaaaacccacccaataattaaaatcattaacaactcactaatt
gacctaccaagtccatccaacatttccatttgatgaaactttggatcattattaggagcc
tgcttaatactccagatcatcacaggcctattcctagccatacattactcaccaaacatc
tcaacagcattctcatcaatcgcccacattacccgagatgtacaatacggttgactaatC
cgcaAcatacacgctAAcggagCCtcactatTctTcatgtgtatctaCctacataTtGGA
cgaggcctatAcTACgGaTCCTaCCTTTATAAACAAACTTGAAACATCGGTGTAATCCTC
CTAcTACTAACCATAGCCACTGCATTCATGGGTTATGTCCTaCCAtGAGGACAAATATCA
TTcTGAGGGGCCACAGTTATTACAAACCTACTcTCAGCTATTCCATATATCGGTACTACA
ATAGTGCAATGAGTATGAGGTGGTTTCTCCGTAGACAACGCCACTTTAACACGATTCTTT
ACCCTACATTTTTTACTACCATTCATAATCCTAGGCCTAACCATAATTCACTTACTTTTA
TTACACGAAACAGGATCAAACAACCCAACAGGACTTAACTCAAACATTGACAAAATCCCA
TTCCACCCTTACTTCTCGTACAAAGATCTCCTAGGATTCATAATAACACTTACCCTGCTT
CTATCCATCGCCATATTTTACCCAAACCTACTAGGAGACCCAGACAACTTCACCCCAGCC
AACCCACTATCCACCCCACCCCACATCAAACCAGAATGATATTTCCTATTCGCCTACGCT
ATCCTACGATCTATCCCTAACAAATTAGGAGGCGTACTAGCCCTTCTACTCTCCATCTTA
GTATTATTTATCCTACCCCTACTACACACATCAAAACAACGAACACTAACATTCCGCCCT
ATCACCCAAACACTATTCTGACTATTTGTAGCTAACCTTATAGTATTAACATGAATTGGG
GGAAAACCAGTAGAAAACccATTCATCACTATCGGCcAAACATCCTCCATCcTTTACtTT
TTAATCCTACTAGTATTAATACCAATCtCAAACATAATCGAAAATAAAACAATcaATTAA
AATActcaAGTAGcttaATAACCAAAG-
>16856_Pelodiscus_maackii
ATGgCcACcAATcTACGAAAAaCCCACCCAATAATTAAAATCATTAACAACTCACTAATT
GACCTACCAAGTCCATCCAACATTTCCATTTGATGAAACTTTGGATCATTATTAGGAGCC
TGCTTAATACTCCAGATCATCACAGGCCTATTCCTAGCCATACATTACTCACCAAACATC
TCAACAGCATTCTCATCAATCGCCCACATTACCCGAGATGTACAATACGGTTGACTAATC
CGCAACATACACGCTAACGGAGCCTCACTATTCTTCATGTGTATCTACCTACATATTGGA
CGAGGCCTATACTACGGATCCTACCTTTATAAACAAACTTGAAACATCGGTGTAATCCTC
CTACTACTAACCATAGCCACTGCATTCATGGGTTATGTCCTACCATGAGGACAAATATCA
TTCTGAGGGGCCACAGTTATTACAAACCTACTCTCAGCTATTCCATATATCGGTACTACA
ATAGTGCAATGGGTATGAGGTGGTTTCTCCGtAgACAACGCCaCTTTAACACGATTCTTT
ACCCTACATTTTTTACTACCATTCATAATCCTAGGcCTAACCATAATTCACTTACTTTTA
TTACaCGAAACAGGaTCAAACAACCCAACAGGACTTAACTCAAACATTGACAAAATCCCA
TTCCACCCTTACTTCTCGtACAAAGATCTCCTAGGATTCATAATAACACTTACCCTGcTT
CTATCCATCGCCATATTTTACCCAAACCTACTAGGAGACCCAGACAACTTCACCCCAGCC
AACCCACTATCCACCCCACCCCACATCAAACCAGAATGATATTTCCTATTCGCCTACGCT
ATCCTACGATCTATCCCTAACaAATTAGGAGGCGtACTAGCCCTACTACTCTCCATCTTA
GTATTATTTATCCTACCCCTACTACACACATCAAAACAACGAACACTAACATTCCGCCCT
ATCACCCAAACACTATTCTGACTATTTGtAGCTAACCTTATaGTATTAACATGAATTGGG
GGAAAACCAGTAGAAAACCCATTCATCACTATCGGCCAAACATCCTCCATCCTTTACTTT
TTAATCCTACTAgtATTAATACCAATCTCAAACaTAATCGAAAATAAAACAATCAATTAA
AATACTCAAGTAGCTTAATAACCAAAGC
>AY583693_Pelodiscus_maackii
atggccaccaatctacgaaaatcccacccaatgattaaaatcattaacaactcattaatt
gacctaccaagtccatccaacatttccatttgatgaaaccttggatcactattaggagct
tgcctaatactccaaatcattacaggtttattcctagccatacactattcaccaaacatc
tcaacagccttctcatcaatcgcccacattacccgagatgtacaatacggttgactaatc
cgcaacatacatgctaatggcgcctcactattcttcatatgtatttatctacacattgga
cgaggtctatactacggatcctacctttataaacaaacttgaaacattggtgtaattctc
ctactactaaccatagccaccgcattcataggctacgtcctaccatgaggacaaatatca
ttttgaggcgccacagttattacaaatttactttcagctattccatatattggtactatc
atagtacaatgggtatgaggcggtttctccgtagataacgccactctaacacgattcttc
accctgcattttttattaccatttattatcacaggtctaaccataatccacctgcttttc
ttacacgaaacaggatcaaacaacccaacaggacttaactcaaacattgacaaaatccca
ttccacccctacttctcatacaaagaccttctaggattcataataacactcaccctactt
ctagccatcgccatattttacccaaacctactaggagacccagataacttcacaccagcc
aacccactatccaccccacctcacatcaaaccagaatgatacttcctattcgcctacgct
atcctacgatccatccctaataaactaggaggtgtactagccctattattctccattcta
gtactacttatcctacctttattacacacatcaaaacaacgaacactaacattccgccct
attacccaaacactattctggttatttgtagccaaccttatagtactggcatgaattgga
ggaaaaccagtagaaaacccattcatcattatcggccaagcatcctccatcctttacttc
ataatcctattagtactaataccaatctcaaacataattgaaaataaaacaaccaactaa
----------------------------
>AY962573_Pelodiscus_maackii
ATGGCCACCAATCTACGAAAAACCCACCCAATAATTAAAATCATTAACAACTCACTAATT
GACCTACCAAGTCCATCCAACATTTCCATTTGATGAAACTTTGGATCATTATTAGGAGCC
TGCTTAATACTCCAGATCATCACAGGCCTATTCCTAGCCATACATTACTCACCAAACATC
TCAACAGCATTCTCATCAATCGCCCACATTACCCGAGATGTACAATACGGTTGACTAATC
CGCGACATACACGCTGACGGAGCCTCACTATTCTTCATGTGTATCTACCTACATATTGGA
CGAGGCCTATACTACGGATCCTACCTTTATAAACAAACTTGAAACATCGGTGTAATCCTC
CTACTACTAACCATAGCCACTGCATTCATGGGTTATGTCCTACCATGAGGACAAATATCA
TTCTGAGGGGCCACAGTTATTACAAACCTACTCTCAGCTATTCCATATATCGGTACTACA
ATAGTGCAATGAGTATGAGGTGGTTTCTCCGTAGACAACGCCACTTTAACACGATTCTTT
ACCCTACATTTTTTACTACCATTCATAATCCTAGGCCTAACCATAATTCACTTACTTTTA
TTACACGAAACAGGATCAAACAACCCAACAGGACTTAACTCAAACATTGACAAAATTCCA
TTCCACCCTTACTTCTCATACAAAGATCTCCTAGGATTCATAATAACACTTACCCTGCTT
CTATCCATCGCCATATTTTACCCAAACCTACCAGGAGACCCAGATAACTTCACCCCAGCC
AACCCACTATCCACCCCACCCCACATCAAACCAGAGTGATATTTCCTATTCGCCTACGCT
ATCCTACGATCTATCCCTAACAAATTAGGAGGCGTACTAGCCCTACTACTCTCCATCTTA
GTATTATTTATCCTACCCCTACTACACACATCAAAACAACGAACACTAACATTTCGACCT
ATCACCCAAACACTATTCTGACTATTGGTAGCTAACCTTATAGTATTAACATGAATGGGG
GGAAAACCAGTAGAAAACCCATTCATCACTATCGGCCAAACATCCTCCATCCTTCACTTT
TTAATCCTACTAGTATTAATACCAATCTCAAACATAATCGAAAATAAAACAATCAATTAA
AATACCCAAGTAGCTTAATAACCAAAGC
>16858_Pelodiscus_parviformis
ATGgcCAcCAaTcTACGAAAAaCCCacCCaATaAttAAAaTCATtaACaaCTCACTAATT
GACCTACcAAGTCCATCcaACATTtCCATTtGATGAAACTtTGGATCATtATTAGGAGCC
TGCTTAATACTCCAAATCATCACAGGCTTATTCCTAGCCATACATTACTCACCAAACATC
TCAACAGCATTCTCATCAATCGCcCACATTACCCGAGATGTACAATACGGTtGACTAATC
CGCAACATACACGCCAACGGAGCCTCACTATTCTTCATGTGTATCTACCtACATATTGGA
CGAGGCCTATACTATGGATCCTACCTTTATAAACAAACTTGAAACATTGGTGTAATCCTC
CTACTACTAACCATAGCCACTGCATTCATGGGCTATGTCCTACCATGAGGACAAATATCA
TTcTGAGGGGCCACAGTTATTACAAACCTACTCTCAGCTATTCCATATATCGGTACCACA
ATAGTGCAATGAGTATGAGGTGGTTTCTCCGTAGACAACGCCACTTTAACACGATTCTTT
ACCCTACATTTTTTATTACCATTCATAATTCTAGGCCTAACCATAATTCACTTACTTTTA
CTACACGAAACAGGATCAAACAACCCAACAGGACTTAACTCAAACATTGACAAAATCCCA
TTCCACCCTTACTTCTCATACAAAGATCTCCTAGGATTCATAATAACACTTACCCTACTT
CTATCCATCGCCATATTTTACCCAAACCTACTAGGAGACCCAGATAACTTCACACCAGCC
AACCCACTATCCACCCCACCTCACATCAAACCAGAGTGATATTTCCTATTCGCCTACGCT
ATCTTACGATCTATCCCTAACAAATTAGGAGGCGTACTAGCCCTATTACTCTCCATCTTA
GTATTATTTATCTTACCCCTACTACACACATCAAAACAACGAACACTAACATTCCGCCCT
ATCACCCAGACACTATTCTGATTATTTGTAGCTAACCTTATAGTATTAACATGAATTGGA
GGAAAACCAGTAGAAAACCCATTCATCATTATCGGCCAAGCATCCTCCATCCTTTACTTT
TTTATCCTACTAGTATTAATACCAATCTCAAACATAATTGAAAATAAAACAACCAATTAA
ACTACTCAAGTAGCTTAATAACCAAAGC
>16880_Pelodiscus_parviformis
ATGgCCACcAATCTACGAAAAaCCCACCCAaTAATtaAAATCATTAACAACTCACTAATt
GACCTACCAAGTCCATCCAACATTtCCATTtGATGAAACTTTGGATCATTATTAGGAGCC
TGCTTAATACTCCAAATCATCACAGGCTTATTCCTAGCCATACATTACTCACCAAACATC
TCAACAGCATTCTCATCAATCGCCCACATTACCCGAGATGTACAATACGGTTGAcTAATC
CGCAACATACACGCCAACGGAGCCTCACTATTCTTCATGTGTATCTACCTACATATTGGA
CGAGGCCTATACTATGGATCCTACCTTTATAAACAAACTTGAAACATTGGTGTAATCCTC
CTACTACTAACCATAGCCACTGCATTCATGGGTTATGTCCTACCATGAGGACAAATATCA
TTCTGAGGGGCCACAGTTATTACAAACCTACTCTCAGCTATTCCATATATCGGTACCACA
ATAGTGCAATGAGTATGAGGTGGTTTCTCCGTAGACAACGCCACTTTAACACGATTCTTT
ACCCTACATTTTTTATTACCATTCATAATTCTAGGCCTAACCATAATTCACTTACTTTTA
CTACACGAAACAGGATCAAACAACCCAACAGGACTTAACTCAAACATTGACAAAATCCCA
TTCCACCCTTACTTCTCATACAAAGATCTCCTAGGATTTATAATAACACTTACCCTACTT
CTATCCATCGCCATATTTTACCCAAACCTACTAGGAGACCCAGATAACTTCACACCAGCC
AACCCACTATCCACCCCACCTCACATCAAACCAGAATGATATTTCCTATTCGCCTACGCT
ATCTTACGATCTATCCCTAACAAATTAGGAGGCGTACTAGCCCTATTACTCTCCATCTTA
GTATTATTTATCTTACCCCTACTACACACATCAAAACAACGAACACTAACATTCCGCCCT
ATCACCCAGACACTATTCTGATTATTTGTAGCTAACCTTATAGTATTAACATGAATTGGA
GGAAAACCAGTAGAAAACCCATTCATCATTATCGGCCAAACATCCTCCATCCTTTACTTT
TTTATCCTACTAGTATTAATACCAATCTCAAACATAATTGAAAATAAAACAACCAATTAA
ACTACTCAAGTAGCTTAATAACCAAAGC
>16881_Pelodiscus_parviformis
ATGgCCACcAaTCTACGAAAAACCcACCCAaTAATtAAAaTCATTAaCAACTCACTAATT
GACCTACCAAGTCCATCCAACATTtCCATTtGATGAAACTTTGGATCATTATTAGGAGCC
TGCTTAATACTCCAAATCATCACAGGCTTATTCCTAGCCATACATTACTCACCAAACATC
TCAACAGCATTCTCATCAATCGCCcACATTACCCGAGATGTACAATACGGTTGACTAATC
CGCAACATACACGCCAACGGAGCCTCACTATTCTTCATGTGTATCTACCTACATATTGGA
CGAGGCCTATACTATGGATCCTACCTTTATAAACAAACTTGAAACATTGGTGTAATCCTC
CTACTACTAACCATAGCCACTGCATTCATGGGTTATGTCCTACCATGAGGACAAATATCA
TTCTGAGGGGCCACAGTTATTACAAACCTACTCTCAGCTATTCCATATATCGGTACCACA
ATAGTGCAATGAGTATGAGGTGGTTTCTCCGTAGACAACGCCACTTTAACACGATTCTTT
ACCCTACATTTTTTATTACCATTCATAATTCTAGGCCTAACCATAATTCACTTACTTTTA
CTACACGAAACAGGATCAAACAACCCAACAGGACTTAACTCAAACATTGACAAAATCCCA
TTCCACCCTTACTTCTCATACAAAGATCTCCTAGGATTCATAATAACACTTACCCTACTT
CTATCCATCGCCATATTTTACCCAAACCTACTAGGAGACCCAGATAACTTCACACCAGCC
AACCCACTATCCACCCCACCTCACATCAAACCAGAGTGATATTTCCTATTCGCCTACGCT
ATCTTACGATCTATCCCTAACAAATTAGGAGGCGTACTAGCCCTATTACTCTCCATCTTA
GTATTATTTATCTTACCCCTACTACACACATCAAAACAACGAACACTAACATTCCGCCCT
ATCACCCAGACACTATTCTGATTATTTGTAGCTAACCTTATAGTATTAACATGAATTGGA
GGAAAACCAGTAGAAAACCCATTCATCATTATCGGCCAAGCATCCTCCATCCTTTACTTT
TTTATCCTACTAGTATTAATACCAATCTCAAACATAATTGAAAATAAAACAACCAATTAA
ACTACTCAAGTAGCTTAATAACCAAAGC
>16882_Pelodiscus_parviformis
ATGGCcACcaATcTACGAAAAaCcCACcCAatAatTAAAaTCATTAacAaCTCACTAATt
GACCTACcAAGTCcATCcaACATTtcCATTtGATGAAACTTTGGATCATtATtAGGAGCC
TGCTTAaTACTCCAAATCATcACAGGCtTATTCCTAGCCATACATTACTCACCAAACATC
TCAACAGCATTCTCATCAATCGCCCACATTACCCGAGATGTACAATACGGTTGAcTAATC
CGCAACATACACGCCAACGGAGCCTCACTATTCTTCATGTGTATCTACCTACATAtTGGA
CGAGGCCTATACTATGGATCCTACCTTTATAAACAAACTTGAaACATTGGTGTAATCCTC
CTACTACTAACCATAGCCACTGCATTCATGGGTTATGTCCTACCATGAGGACAAATATCA
TTcTGAGGGGCCACAGTTATTACAAACCTACTCTCAGCTATTCCATATATCGGTACCACA
ATAGTGCAATGAGTATGAGGTGGTTTCTCCGTAGACAACGCCACTTTAACACGATTCTTT
ACCCTACATTTTTTATTACCATTCATAATTCTAGGCCTAACCATAATTCACTTACTTTTA
CTACACGAAACAGGATCAAACAACCCAACAGGACTTAACTCAAACATTGACAAAATCCCA
TTCCACCCTTACTTCTCATACAAAGATCTCCTAGGATTCATAATAACACTTACCCTACTT
CTATCCATCGCCATATTTTACCCAAACCTACTAGGAGACCCAGATAACTTCACACCAGCC
AACCCACTATCCACCCCACCTCACATCAAACCAGAGTGATATTTCCTATTCGCCTACGCT
ATCTTACGATCTATCCCTAACAAATTAGGAGGCGTACTAGCCCTATTACTCTCCATCTTA
GTATTATTTATCTTACCCCTACTACACACATCAAAACAACGAACACTAACATTCCGCCCT
ATCACCCAGACACTATTCTGATTATTTGTAGCTAACCTTATAGTATTAACATGAATTGGA
GGAAAACCAGTAGAAAACCCATTCATCATTATCGGCCAAGCATCCTCCATCCTTTACTTT
TTTATCCTACTAGTATTAATACCAATCTCAAACATAATTGAAAATAAAACAACCAATTAA
ACTACTCAAGTAGCTTAATAACCAAAGC
>16883_Pelodiscus_parviformis
ATGGCCACCAATCTACGAAAAACCCACCCAATAATTAAAATCATTAACAACTCACTAATT
GACCTACCAAGTCCATCCAACATTTCCATTTGATGAAACTTTGGATCATTATTAGGAGCC
TGCTTAATACTCCAAATCATCACAGGCTTATTCCTAGCCATACATTACTCACCAAACATC
TCAACAGCATTCTCATCAATCGCCCACATTACCCGAGATGTACAATACGGTTGACTAATC
CGCAACATACACGCCAACGGAGCCTCACTATTCTTCATGTGTATCTACCTACATATTGGA
CGAGGCCTATACTATGGATCCTACCTTTATAAACAAACTTGAAACATTGGTGTAATCCTC
CTACTACTAACCATAGCCACTGCATTCATGGGTTATGTCCTACCATGAGGACAAATATCA
TTCTGAGGGGCCACAGTTATTACAAACCTACTCTCAGCTATTCCATATATCGGTACCACA
ATAGTGCAATGAGTATGAGGTGGTTTCTCCGTAGACAACGCCACTTTAACACGATTCTTT
ACCCTACATTTTTTATTACCATTCATAATTCTAGGCCTAACCATAATTCACTTACTTTTA
CTACACGAAACAGGATCAAACAACCCAACAGGACTTAACTCAAACATTGACAAAATCCCA
TTCCACCCTTACTTCTCATACAAAGATCTCCTAGGATTCATAATAACACTTACCCTACTT
CTATCCATCGCCATATTTTACCCAAACCTACTAGGAGACCCAGATAACTTCACACCAGCC
AACCCACTATCCACCCCACCTCACATCAAACCAGAGTGATATTTCCTATTCGCCTACGCT
ATCTTACGATCTATCCCTAACAAATTAGGAGGCGTACTAGCCCTATTACTCTCCATCTTA
GTATTATTTATCTTACCCCTACTACACACATCAAAACAACGAACACTAACATTCCGCCCT
ATCACCCAGACACTATTCTGATTATTTGTAGCTAACCTTATAGTATTAACATGAATTGGA
GGAAAACCAGTAGAAAACCCATTCATCATTATCGGCCAAGCATCCTCCATCCTTTACTTT
TTTATCCTACTAGTATTAATACCAATCTCAAACATAATTGAAAATAAAACAACCAATTAA
ACTACTCAAGTAGCTTAATAACCAAAGC
>16884_Pelodiscus_parviformis
ATGGCCACCAaTCTACGAAAAaCCCACCCAaTAatTAAAaTCATTAaCAaCTCACTAATT
GACCTACCAAGTCCATCCAACATTtCcATTtGATGAAACTTTGGATCATTATTAGGAGCC
TGCTTAATACTCCAAATCATCACAGGCTtATTCCTAGCCATACATTACTCACCAAACATC
TCAACAGCATTCTCATCAATCGCCCACATTACCCGAGATGTACAATACGGTTGACTAATC
CGCAACATACACGCCAACGGAGCCTCACTATTCTTCATGTGTATCTACCTACATATTGGA
CGAGGCCTATACTATGGATCCTACCTTTATAAACAAACTTGAaACATTGGTGTAATCCTC
CTACTACTAACCATAGCCACTGCATTCATGGGTTATGTCCTACCATGAGGACAAATATCA
TTCTGAGGGGCCACAGTTATTACAAACCTACTCTCAGCTATTCCATATATCGGTACCACA
ATAGTGCAATGAGTATGAGGTGGTTTCTCCGTAGACAACGCCACTTTAACACGATTCTTT
ACCCTACATTTTTTATTACCATTCATAATTCTAGGCCTAACCATAATTCACTTACTTTTA
CTACACGAAACAGGATCAAACAACCCAACAGGACTTAACTCAAACATTGACAAAATCCCA
TTCCACCCTTACTTCTCATACAAAGATCTCCTAGGATTTATAATAACACTTACCCTACTT
CTATCCATCGCCATATTTTACCCAAACCTACTAGGAGACCCAGATAACTTCACACCAGCC
AACCCACTATCCACCCCACCTCACATCAAACCAGAATGATATTTCCTATTCGCCTACGCT
ATCTTACGATCTATCCCTAACAAATTAGGAGGCGTACTAGCCCTATTACTCTCCATCTTA
GTATTATTTATCTTACCCCTACTACACACATCAAAACAACGAACACTAACATTCCGCCCT
ATCACCCAGACACTATTCTGATTATTTGTAGCTAACCTTATAGTATTAACATGAATTGGA
GGAAAACCAGTAGAAAACCCATTCATCATTATCGGCCAAACATCCTCCATCCTTTACTTT
TTTATCCTACTAGTATTAATACCAATCTCAAACATAATTGAAAATAAAACAACCAATTAA
ACTACTCAAGTAGCTTAATAACCAAAGC
>16885_Pelodiscus_parviformis
ATGGCCACCAATCTACGAAAAACCCACCCAATAATTAAAATCATTAACAACTCACTAATT
GACCTACCAAGTCCATCCAACATTTCCATTTGATGAAACTTTGGATCATTATTAGGAGCC
TGCTTAATACTCCAAATCATCACAGGCTTATTCCTAGCCATACATTACTCACCAAACATC
TCAACAGCATTCTCATCAATCGCCCACATTACCCGAGATGTACAATACGGTTGACTAATC
CGCAACATACACGCCAACGGAGCCTCACTATTCTTCATGTGTATCTACCTACATATTGGA
CGAGGCCTATACTATGGATCCTACCTTTATAAACAAACCTGAAACATTGGTGTAATCCTC
CTACTACTAACCATAGCCACTGCATTCATGGGTTATGTCCTACCATGAGGACAAATATCA
TTCTGAGGGGCCACAGTTATTACAAACCTACTCTCAGCTATTCCATATATCGGTACCACA
ATAGTGCAATGAGTATGAGGTGGTTTCTCCGTAGACAACGCCACTTTAACACGATTCTTT
ACCCTACATTTTTTATTACCATTCATAATTCTAGGCCTAACCATAATTCACTTACTTTTA
CTACACGAAACAGGATCAAACAACCCAACAGGACTTAACTCAAACATTGACAAAATCCCA
TTCCACCCTTACTTCTCATACAAAGATCTCCTAGGATTCATAATAACACTTACCCTACTT
CTATCCATCGCCATATTTTACCCAAACCTACTAGGAGACCCAGATAACTTCACACCAGCC
AACCCACTATCCACCCCACCTCACATCAAACCAGAGTGATATTTCCTATTCGCCTACGCT
ATCTTACGATCTATCCCTAACAAATTAGGAGGCGTACTAGCCCTATTACTCTCCATCTTA
GTATTATTTATCTTACCCCTACTACACACATCAAAACAACGAACACTAACATTCCGCCCT
ATCACCCAGACACTATTCTGATTATTTGTAGCTAACCTTATAGTATTAACATGAATTGGA
GGAAAACCAGTAGAAAACCCATTCATCATTATCGGCCAAGCATCCTCCATCCTTTACTTT
TTTATCCTACTAGTATTAATACCAATCTCAAACATAATTGAAAATAAAACAACCAATTAA
ACTACTCAAGTAGCTTAATAACCAAAGC
>16891_Pelodiscus_parviformis
ATGGCcACcAaTcTACGAAAAaCcCACcCAaTAaTtaAAATCATTAaCAaCTCAcTAATt
GACCTACCAAGTCCATCCAaCATTtCCATTtGATGAAACTTtGGATCATtATTAGgAGCC
TGCTTAaTACTCCAAATCATCACAGGCtTATTCCTAGCCATACATTACTCACCAAACATC
TCAACAGCATTCTCATCAATCGCCCACATTACCCGAGATGTACAATACGGTTGAcTAATC
CGCAACATACACGCCAACGGAGCCTCACTATTCTTCATGTGTATCTACCTACATATTGGA
CGAGGCCTATACTATGGATCCTACCTTTATAAACAAACTTGAAACATTGGTGTAATCcTC
CTACTACTAACCATAGCCACTGCATTCATGGGCTATGTCCTACCATGAGGACAAATATCA
TTcTGAGGGGCCACAGTTATTACAAACCTACTCTCAGCTATTCCATATATCGGTACCACA
ATAGTGCAATGAGTATGAGGTGGTTTCTCCGTAGACAACGCCACTTTAACACGATTCTTT
ACCCTACATTTTTTATTACCATTCATAATTCTAGGCCTAACCATAATTCACTTACTTTTA
CTACACGAAACAGGATCAAACAACCCAACAGGACTTAACTCAAACATTGACAAAATCCCA
TTCCACCCTTACTTCTCATACAAAGATCTCCTAGGATTCATAATAACACTTACCCTACTT
CTATCCATCGCCATATTTTACCCAAACCTACTAGGAGACCCAGATAACTTCACACCAGCC
AACCCACTATCCACCCCACCTCACATCAAACCAGAGTGATATTTCCTATTCGCCTACGCT
ATCTTACGATCTATCCCTAACAAATTAGGAGGCGTACTAGCCCTATTACTCTCCATCTTA
GTATTATTTATCTTACCCCTACTACACACATCAAAACAACGAACACTAACATTCCGCCCT
ATCACCCAGACACTATTCTGATTATTTGTAGCTAACCTTATAGTATTAACATGAATTGGA
GGAAAACCAGTAGAAAACCCATTCATCATTATCGGCCAAGCATCCTCCATCCTTTACTTT
TTTATCCTACTAGTATTAATACCAATCTCAAACATAATTGAAAATAAAACAACCAATTAA
ACTACTCAAGTAGCTTAATAACCAAAGC
>HQ116597_Pelodiscus_parviformis
------------------------------------------------------------
------------------------------------------------------------
---TTAATACTCCAAATCATCACAGGCTTATTCCTAGCCATACATTACTCACCAAACATC
TCAACAGCATTCTCATCAATCGCCCACATTACCCGAGATGTACAATACGGTTGACTAATC
CGCAACATACACGCCAACGGAGCCTCACTATTCTTCATGTGTATCTACCTACATATTGGA
CGAGGCCTATACTATGGATCCTACCTTTATAAACAAACTTGAAACATTGGTGTAATCCTC
CTACTACTAACCATAGCCACTGCATTCATGGGTTATGTCCTACCATGAGGACAAATATCA
TTCTGAGGGGCCACAGTTATTACAAACCTACTCTCAGCTATTCCATATATCGGTACCACA
ATAGTGCAATGAGTATGAGGTGGTTTCTCCGTAGACAACGCCACTTTAACACGATTCTTT
ACCCTACATTTTTTATTACCATTCATAATTCTAGGCCTAACCATAATTCACTTACTTTTA
CTACACGAAACAGGATCAAACAACCCAACAGGACTTAACTCAAACATTGACAAAATCCCA
TTCCACCCTTACTTCTCATACAAAGATCTCCTAGGATTCATAATAACACTTACCCTACTT
CTATCCATCGCCATATTTTACCCAAACCTACTAGGAGACCCAGATAACTTCACACCAGCC
AACCCACTATCCACCCCACCTCACATCAAACCAGAGTGATATTTCCTATTCGCCTACGCT
ATCTTACGATCTATCCCTAACAAATTAGGAGGCGTACTAGCCCTATTACTCTCCATCTTA
GTATTATTTATCTTACCCCTACTACACACATCAAAACAACGAACACTAACATTCCGCCCT
ATCACCCAGACACTATTCTGATTATTTGTAGCTAACCTTATAGTATTAACATGAATTGGA
GGAAAACCAGTAGAAAACCCATTCATCATTATCGGCCAAGCATCCTCCATCCTTTACTTT
TTTATCCTACTAGTATTAATACCAATCTCAAAC---------------------------
----------------------------
>HQ116598_Pelodiscus_parviformis
------------------------------------------------------------
------------------------------------------------------------
---TTAATACTCCAAATCATCACAGGCTTATTCCTAGCCATACATTACTCACCAAACATC
TCAACAGCATTCTCATCAATCGCCCACATTACCCGAGATGTACAATACGGTTGACTAATC
CGCAACATACACGCCAACGGAGCCTCACTATTCTTCATGTGTATCTACCTACATATTGGA
CGAGGCCTATACTATGGATCCTACCTTTATAAACAAACTTGAAACATTGGTGTAATCCTC
CTACTACTAACCATAGCCACTGCATTCATGGGTTATGTCCTACCATGAGGACAAATATCA
TTCTGAGGGGCCACAGTTATTACAAACCTACTCTCAGCTATTCCATATATCGGTACCACA
ATAGTGCAATGAGTATGAGGTGGTTTCTCCGTAGACAACGCCACTTTAACACGATTCTTT
ACCCTACATTTTTTATTACCATTCATAATTCTAGGCCTAACCATAATTCACTTACTTTTA
CTACACGAAACAGGATCAAACAACCCAACAGGACTTAACTCAAACATTGACAAAATCCCA
TTCCACCCTTACTTCTCATACAAAGATCTCCTAGGATTTATAATAACACTTACCCTACTT
CTATCCATCGCCATATTTTACCCAAACCTACTAGGAGACCCAGATAACTTCACACCAGCC
AACCCACTATCCACCCCACCTCACATCAAACCAGAATGATATTTCCTATTCGCCTACGCT
ATCTTACGATCTATCCCTAACAAATTAGGAGGCGTACTAGCCCTATTACTCTCCATCTTA
GTATTATTTATCTTACCCCTACTACACACATCAAAACAACGAACACTAACATTCCGCCCT
ATCACCCAGACACTATTCTGATTATTTGTAGCTAACCTTATAGTATTAACATGAATTGGA
GGAAAACCAGTAGAAAACCCATTCATCATTATCGGCCAAACATCCTCCATCCTTTACTTT
TTTATCCTACTAGTATTAATACCAATCTCAAAC---------------------------
----------------------------
>4197_Pelodiscus_sinensis
------------------------------------------------------------
------------------------------------------------------------
------------------------------------------------------------
------------------------------------------------------------
------------------------------------------------------------
------------------------------------------------------------
------------------------------------------------------------
--------------------------------------------------------taca
aTAGTGCaATGAGTATGAGGTGGTTTCTCCGTAGACAACGCCACTTTAACACGATTCTTT
ACCCTACATTTTTTACTACCATTCATAATCCTAGGCCTAACCATAATTCACTTACTTTTA
TTACACGAAACAGGATCRAACAACCCAACAGGACTTAACTCAAACATTGACAAAATCCCA
TTCCACCCTTACTTCTCATACAAAGATCTCCTAGGATTCATAATAACACTTACCCTACTT
CTATCCATTGCCATATTTTACCCAAACCTACTAGGAGACCCAGATAACTTCACACCAGCC
AACCCACTATCCACCCCACCCCACATCAAACCAGAATGATATTTCCTATTCGCCTACGCT
ATCCTACGATCTATCCCTAACAAATTAGGAGGCGTACTAGCCCTACTACTCTCCATCTTA
GTATTATTTATCTTACCCCTACTGCATACATCAAAACAACGAACACTAACATTCCGCCCT
ATCACCCAAATATTATTCTGATTATTTGTGGCTAACCTTATAGTATTAACATGAATCGGA
GGAAAACCAGTAGAAAACCCATTCATCATTATCGGCCAAGCATCCTCCATCCTTTACTTT
TTAATCCTACTAGTATTAATACCAATCTCAAACATAATTGAAAATAAAACAACCAATTAa
ACTACTCAAGTAGCTTAATAACCAAAG-
>5097_Pelodiscus_sinensis
AtggcCaCCAacCTAcGAAAAAcCCAcccAaTAaTtaAAATCATtaaCAaCTCACTAATT
GACCTACCAAGTCCATcCAACATTTCCATTtGATGAAACTTTGGATCATTATTAGGAGCC
TGCcTAATACTACAAATCATCACAGGCCTATTCCTAGCCATACATTACTCACCAAACATC
TCAACAGCATTCTCGTCAATCGCCCACATTACCCGAGATGTACAATACGGTTGACTAATC
CGCAACATACACGCTAACGGAGCCTCACTATTCTTCATGTGTATCTACCTACATATTGGA
CGAGGCCTATACTATGGATCCTACCTTTATAAACAAACCTGAAACATTGGGGTAATCCTC
CTACTACTAACCATAGCCACTGCATTCATGGGCTATGTCCTACCATGAGGACAAATATCA
TTCTGAGGCGCCACAGTTATTACAAACCTACTCTCAGCTGTTCCATATATCGGTACTACA
ATAGTGCAATGAGTATGAGGTGGTTTCTCCGTAGACAACGCCACTTTAACACGATTCTTT
ACCCTACATTTTTTACTGCCATTCATAATCCTAGGCCTAACCATAATTCACTTACTTTTA
TTACACGAAACAGGATCAAACAACCCAACAGGACTTAACTCAAACATTGACAAAATCCCA
TTCCACCCTTACTTCTCATACAAAGATCTCCTAGGATTCATAATAACACTTACCCTACTT
CTATCCATCGCCATATTTTACCCAAACCTACTAGGAGACCCAGATAACTTCACACCAGCC
AACCCACTATCCACCCCACCCCACATTAAACCAGAATGATATTTCCTATTCGCCTACGCT
ATCCTACGATCTATCCCTAACAAATTAGGAGGCGTACTAGCCCTACTACTCTCCATCTTA
GTATTATTTATCTTACCCCTACTACACACATCAAAACAACGAACACTAACATTCCGCCCC
ATCACCCAAACACTATTCTGATTATTTGTAGCTaACCTTATAGTATTAACATGAATCGGA
GGAAAACCAGTAGAAAACCCATTCATCATTATCGGCCAAGCATCCTCCATCCTTTACTTT
TTAATCCTACTAGTATTAATACCAATCTCaAACATAATTGAAAATAAAACaACCAATTAA
ACTACTCaaGTAGCTtAATAACCaAag-
>6031_Pelodiscus_sinensis
ATGgCCACcAACcTACGAAAAACCcACCcAATAATtAAAaTCATTAaCaACTCACTAATT
GACCTACCAAGTCCATCCAACATTTCCATTtGATGAAACTTTGGATCATTATTAGGAGCc
TGCTTAATACTACAAATCATCACAGGCCTATTCCTAGCCATACATTACTCACCAAACATC
TCAACAGCATTCTCGTCAATCGCCCACATTACCCGAGATGTACAATACGGTTGACTAATC
CGCAACATACACGCTAACGGAGCCTCACTATTCTTCATGTGTATCTACCTACATATTGGA
CGAGGCCTATACTATGGATCCTACCTTTATAAACAAACCTGAAACATTGGGGTAATCCTC
CTACTACTAACCATAGCCACTGCATTCATGGGCTATGTCCTACCATGAGGACAAATATCA
TTCTGAGGCGCCACAGTTATTACAAACCTACTCTCAGCTGTACCATATATCGGTACTACA
ATAGTGCAATGAGTATGAGGTGGTTTCTCCGTAGACAACGCCACTTTAACACGATTCTTT
ACCCTACATTTTTTACTACCATTCATAATCCTAGGCCTAACCATAATTCACTTACTTTTA
TTACACGAAACAGGATCAAACAACCCAACAGGACTTAACTCAAACATTGACAAAATCCCA
TTCCATCCTTACTTCTCATACAAAGATCTCCTAGGATTCATAATAACACTTACCCTACTT
CTATCCATCGCCATATTTTACCCAAACCTATTAGGAGACCCAGATAACTTCACACCAGCC
AACCCACTATCCACCCCACCCCACATCAAACCAGAATGATATTTCCTATTCGCCTACGCT
ATCCTACGATCTATCCCTAACAAATTAGGAGGCGTACTAGCCCTACTACTCTCCATCTTA
GTATTATTTATCTTACCCCTACTACACACATCAAAACAACGAACACTAACATTCCGCCCT
ATCACCCAAACACTATTCTGATTATTTGTGGCTAACCTTATAGTATTAACATGAATCGGA
GGAAAACCAGTAGAAAACCCATTTATCATTATCGGCCAAGCATCCTCCATCCTTTACTTT
TTAATCCTACTAGTATTAATACCAATCTCAAACATAATTGAAAATAAAACAACCAATTAA
ACTACTCAAGTAGCTTAATAACCAAAG-
>6033_Pelodiscus_sinensis
ATGGCCACCAACcTACGAAAAACCCACCCAATAATTAAAATCATTAACAACTCACTAATT
GACCTACCAAGTCCATCCAACATTTCCATTTGATGAAACTTTGGATCATTATTAGGAGCC
TGCTTAATACTACAAATCATCACAGGCCTATTCCTAGCCATACATTACTCACCAAACATC
TCAACAGCATTCTCGTCAATCGCCCACATTACCCGAGATGTACAATACGGTTGACTAATC
CGCAACATACACGCTAACGGAGCCTCACTATTCTTCATGTGTATCTACCTACATATTGGA
CGAGGCCTATACTATGGATCCTACCTTTATAAACAAACCTGAAACATTGGGGTAATCCTC
CTACTACTAACCATAGCCACTGCATTCATGGGCTATGTCCTACCATGAGGACAAATATCA
TTCTGAGGCGCCACAGTTATTACAAACCTACTCTCAGCTGTACCATATATCGGTACTACA
ATAGTGCAATGAGTATGAGGTGGTTTCTCCGTAGACAACGCCACTTTAACACGATTCTTT
ACCCTACATTTTTTACTACCATTCATAATCCTAGGCCTAACCATAATTCACTTACTTTTA
TTACACGAAACAGGATCAAACAACCCAACAGGACTTAACTCAAACATTGACAAAATCCCA
TTCCATCCTTACTTCTCATACAAAGATCTCCTAGGATTCATAATAACACTTACCCTACTT
CTATCCATCGCCATATTTTACCCAAACCTATTAGGAGACCCAGATAACTTCACACCAGCC
AACCCACTATCCACCCCACCCCACATCAAACCAGAATGATATTTCCTATTCGCCTACGCT
ATCCTACGATCTATCCCTAACAAATTAGGAGGCGTACTAGCCCTACTACTCTCCATCTTA
GTATTATTTATCTTACCCCTACTACACACATCAAAACAACGAACACTAACATTCCGCCCT
ATCACCCAAACACTATTCTGATTATTTGTGGCTAACCTTATAGTATTAACATGAATCGGA
GGAAAACCAGTAGAAAACCCATTCATCATTATCGGCCAAGCATCCTCCATCCTTTACTTT
TTAATCCTACTAGTATTAATACCAATCTCAAACATAATTGAAAATAAAACAACCAATTAA
ACTACTCAAGTAGCTTAATAACCAAAG-
>6110_Pelodiscus_sinensis
ATGGCCACCAACcTACGAAAAACCCACCCAATAATTAAAATCATTAACAACTCACTAATT
GACCTACCAAGTCCATCCAACATTTCCATTTGATGAAACTTTGGATCATTATTAGGAGCC
TGCTTAATACTACAAATCATCACAGGCCTATTCCTAGCCATACATTACTCACCAAACATC
TCAACAGCATTCTCGTCAATCGCCCACATTACCCGAGATGTACAATACGGTTGACTAATC
CGCAACATACACGCTAACGGAGCCTCACTATTCTTCATGTGTATCTACCTACATATTGGA
CGAGGCCTATACTATGGATCCTACCTTTATAAACAAACCTGAAACATTGGGGTAATCCTC
CTACTACTAACCATAGCCACTGCATTCATGGGCTATGTCCTACCATGAGGACAAATATCA
TTCTGAGGCGCCACAGTTATTACAAACCTACTCTCAGCTGTACCATATATCGGTACTACA
ATAGTGCAATGAGTATGAGGTGGTTTCTCCGTAGACAACGCCACTTTAACACGATTCTTT
ACCCTACATTTTTTACTACCATTCATAATCCTAGGCCTAACCATAATTCACTTACTTTTA
TTACACGAAACAGGATCAAACAACCCAACAGGACTTAACTCAAACATTGACAAAATCCCA
TTCCATCCTTACTTCTCATACAAAGATCTCCTAGGATTCATAATAACACTTACCCTACTT
CTATCCATCGCCATATTTTACCCAAACCTATTAGGAGACCCAGATAACTTCACACCAGCC
AACCCACTATCCACCCCACCCCACATCAAACCAGAATGATATTTCCTATTCGCCTACGCT
ATCCTACGATCTATCCCTAACAAATTAGGAGGCGTACTAGCCCTACTACTCTCCATCTTA
GTATTATTTATCTTACCCCTACTACACACATCAAAACAACGAACACTAACATTCCGCCCT
ATCACCCAAACACTATTCTGATTATTTGTGGCTAACCTTATAGTATTAACATGAATCGGA
GGAAAACCAGTAGAAAACCCATTCATCATTATCGGCCAAGCATCCTCCATCCTTTACTTT
TTAATCCTACTAGTATTAATACCAATCTCAAACATAATTGAAAATAAAACAACCAATTAA
ACTACTCAAGTAGCTTAATAACCAAAG-
>6111_Pelodiscus_sinensis
ATGGCCACCAACcTACGAAAAACCCACCCAATAATTAAAATCATTAACAACTCACTAATT
GACCTACCAAGTCCATCCAACATTTCCATTtGATGAAACTTTGGATCATTATTAGGAGCC
TGCTTAATACTACAAATCATCACAGGCCTATTCCTAGCCATACATTACTCACCAAACATC
TCAACAGCATTCTCGTCAATCGCCCACATTACCCGAGATGTACAATACGGTTGACTAATC
CGCAACATACACGCTAACGGAGCCTCACTATTCTTCATGTGTATCTACCTACATATTGGA
CGAGGCCTATACTATGGATCCTACCTTTATAAACAAACCTGAAACATTGGGGTAATCCTC
CTACTACTAACCATAGCCACTGCATTCATGGGCTATGTCCTACCATGAGGACAAATATCA
TTCTGAGGCGCCACAGTTATTACAAACCTACTCTCAGCTGTACCATATATCGGTACTACA
ATAGTGCAATGAGTATGAGGTGGTTTCTCCGTAGACAACGCCACTTTAACACGATTCTTT
ACCCTACATTTTTTACTACCATTCATAATCCTAGGCCTAACCATAATTCACTTACTTTTA
TTACACGAAACAGGATCAAACAACCCAACAGGACTTAACTCAAACATTGACAAAATCCCA
TTCCATCCTTACTTCTCATACAAAGATCTCCTAGGATTCATAATAACACTTACCCTACTT
CTATCCATCGCCATATTTTACCCAAACCTATTAGGAGACCCAGATAACTTCACACCAGCC
AACCCACTATCCACCCCACCCCACATCAAACCAGAATGATATTTCCTATTCGCCTACGCT
ATCCTACGATCTATCCCTAACAAATTAGGAGGCGTACTAGCCCTACTACTCTCCATCTTA
GTATTATTTATCTTACCCCTACTACACACATCAAAACAACGAACACTAACATTCCGTCCT
ATCACCCAAACACTATTCTGATTATTTGTGGCTAACCTTATAGTATTAACATGAATCGGA
GGAAAACCAGTAGAAAACCCATTCATCATTATCGGCCAAGCATCCTCCATCCTTTACTTT
TTAATCCTACTAGTATTAATACCAATCTCAAACATAATTGAAAATAAAACAACCAATTAA
ACTACTCAAGTAGCTTAATAACCAAAG-
>6112_Pelodiscus_sinensis
ATGGCCACCAACcTACGAAAAACCCACCCAATAATTAAAATCATTAACAACTCACTAATT
GACCTACCAAGTCCATCCAACATTTCCATTtGATGAAACTTTGGATCATTATTAGGAGCC
TGCTTAATACTACAAATCATCACAGGCCTATTCCTAGCCATACATTACTCACCAAACATC
TCAACAGCATTCTCGTCAATCGCCCACATTACCCGAGATGTACAATACGGTTGACTAATC
CGCAACATACACGCTAACGGAGCCTCACTATTCTTCATGTGTATCTACCTACATATTGGA
CGAGGCCTATACTATGGATCCTACCTTTATAAACAAACCTGAAACATTGGGGTAATCCTC
CTACTACTAACCATAGCCACTGCATTCATGGGCTATGTCCTACCATGAGGACAAATATCA
TTCTGAGGCGCCACAGTTATTACAAACCTACTCTCAGCTGTACCATATATCGGTACTACA
ATAGTGCAATGAGTATGAGGTGGTTTCTCCGTAGACAACGCCACTTTAACACGATTCTTT
ACCCTACATTTTTTACTACCATTCATAATCCTAGGCCTAACCATAATTCACTTACTTTTA
TTACACGAAACAGGATCAAACAACCCAACAGGACTTAACTCAAACATTGACAAAATCCCA
TTCCATCCTTACTTCTCATACAAAGATCTCCTAGGATTCATAATAACACTTACCCTACTT
CTATCCATCGCCATATTTTACCCAAACCTATTAGGAGACCCAGATAACTTCACACCAGCC
AACCCACTATCCACCCCACCCCACATCAAACCAGAATGATATTTCCTATTCGCCTACGCT
ATCCTACGATCTATCCCTAACAAATTAGGAGGCGTACTAGCCCTACTACTCTCCATCTTA
GTATTATTTATCTTACCCCTACTACACACATCAAAACAACGAACACTAACATTCCGCCCT
ATCACCCAAACACTATTCTGATTATTTGTGGCTAACCTTATAGTATTAACATGAATCGGA
GGAAAACCAGTAGAAAACCCATTCATCATTATCGGCCAAGCATCCTCCATCCTTTACTTT
TTAATCCTACTAGTATTAATACCAATCTCAAACATAATTGAAAATAAAACAACCAATTAA
ACTACTCAAGTAGCTTAATAACCAAAG-
>6113_Pelodiscus_sinensis
ATGGCCACCAACcTACGAAAAACCCACCCAATAATTAAAATCATTAACAACTCACTAATT
GACCTACCAAGTCCATCCAACATTTCCATTtGATGAAACTTTGGATCATTATTAGGAGCC
TGCTTAATACTACAAATCATCACAGGCCTATTCCTAGCCATACATTACTCACCAAACATC
TCAACAGCATTCTCGTCAATCGCCCACATTACCCGAGATGTACAATACGGTTGACTAATC
CGCAACATACACGCTAACGGAGCCTCACTATTCTTCATGTGTATCTACCTACATATTGGA
CGAGGCCTATACTATGGATCCTACCTTTATAAACAAACCTGAAACATTGGGGTAATCCTC
CTACTACTAACCATAGCCACTGCATTCATGGGCTATGTCCTACCATGAGGACAAATATCA
TTCTGAGGCGCCACAGTTATTACAAACCTACTCTCAGCTGTACCATATATCGGTACTACA
ATAGTGCAATGAGTATGAGGTGGTTTCTCCGTAGACAACGCCACTTTAACACGATTCTTT
ACCCTACATTTTTTACTACCATTCATAATCCTAGGCCTAACCATAATTCACTTACTTTTA
TTACACGAAACAGGATCAAACAACCCAACAGGACTTAACTCAAACATTGACAAAATCCCA
TTCCATCCTTACTTCTCATACAAAGATCTCCTAGGATTCATAATAACACTTACCCTACTT
CTATCCATCGCCATATTTTACCCAAACCTATTAGGAGACCCAGATAACTTCACACCAGCC
AACCCACTATCCACCCCACCCCACATCAAACCAGAATGATATTTCCTATTCGCCTACGCT
ATCCTACGATCTATCCCTAACAAATTAGGAGGCGTACTAGCCCTACTACTCTCCATCTTA
GTATTATTTATCTTACCCCTACTACACACATCAAAACAACGAACACTAACATTCCGTCCT
ATCACCCAAACACTATTCTGATTATTTGTGGCTAACCTTATAGTATTAACATGAATCGGA
GGAAAACCAGTAGAAAACCCATTCATCATTATCGGCCAAGCATCCTCCATCCTTTACTTT
TTAATCCTACTAGTATTAATACCAATCTCAAACATAATTGAAAATAAAACAACCAATTAA
ACTACTCAAGTAGCTTAATAACCAAAG-
>6991_Pelodiscus_sinensis
ATGGCCACCAACcTACGAAAAACCCACCCAATAATTAAAATCATTAACAACTCACTAATT
GACCTACCAAGTCCATCCAACATTTCCATTtGATGAAACTTTGGATCATTATTAGGAGCc
TGCTTAATACTACAAATCATCACAGGCCTATTCCTAGCCATACATTACTCACCAAACATC
TCAACAGCATTCTCGTCAATCGCCCACATTACCCGAGATGTACAATACGGTTGACTAATC
CGCAACATACACGCTAACGGAGCCTCACTATTCTTCATGTGTATCTACCTACATATTGGA
CGAGGCCTATACTATGGATCCTACCTTTATAAACAAACCTGAAACATTGGGGTAATCCTC
CTACTACTAACCATAGCCACTGCATTCATGGGCTATGTCCTACCATGAGGACAAATATCA
TTCTGAGGCGCCACAGTTATTACAAACCTACTCTCAGCTGTTCCATATATCGGTACTACA
ATAGTACAATGAGTATGAGGTGGTTTCTCCGTAGACAACGCCACTTTAACACGATTCTTT
ACCCTACATTTTTTACTACCATTCATAATCCTAGGCCTAACCATAATTCACTTACTTTTA
TTACACGAAACAGGATCAAACAACCCAACAGGACTTAACTCAAACATTGACAAAATCCCA
TTCCACCCTTACTTCTCATACAAAGATCTCCTAGGATTCATAATAACACTTACCCTACTT
CTATCCATCGCCATATTTTACCCAAACCTACTAGGAGACCCAGATAACTTCACACCAGCC
AACCCACTATCCACCCCACCCCACATCAAACCAGAATGATATTTCCTATTCGCCTACGCT
ATCCTACGATCTATCCCTAACAAATTAGGAGGCGTACTAGCCCTACTACTCTCCATCTTA
GTATTATTTATCTTACCCCTACTGCATACATCAAAACAACGAACACTAACATTCCGCCCT
ATCACCCAAACATTATTCTGATTATTTGTGGCTAACCTTATAGTATTAACATGAATCGGA
GGAAAACCAGTAGAAAACCCATTCATCATTATCGGCCAAGCATCCTCCATCCTTTACTTT
TTAATCCTACTAGTATTAATACCAATCTCAAACATAATTGAAAATAAAACAACCAATTAA
ACTACTCAAGTAGCTTAATAACCAAAG-
>10674_Pelodiscus_sinensis
ATGGCCACCAACcTACGAAAAACCCACCCAATAATTAAAATCATTAACAACTCACTAATT
GACCTACCAAGTCCATCCAACATTTCCATTtGATGAAACTTTGGATCATTATTAGGAGCc
TGCTTAATACTACAAATCATCACAGGCCTATTCCTAGCCATACATTACTCACCAAACATC
TCAACAGCATTCTCGTCAATCGCCCACATTACCCGAGATGTACAATACGGTTGACTAATC
CGCAACATACACGCTAACGGAGCCTCACTATTCTTCATGTGTATCTACCTACATATTGGA
CGAGGCCTATACTATGGATCCTACCTTTATAAACAAACCTGAAACATTGGGGTAATCCTC
CTACTACTAACCATAGCCACTGCATTCATGGGCTATGTCCTACCATGAGGACAAATATCA
TTCTGAGGCGCCACAGTTATTACAAACCTACTCTCAGCTGTACCATATATCGGTACTACA
ATAGTGCAATGAGTATGAGGTGGTTTCTCCGTAGACAACGCCACTTTAACACGATTCTTT
ACCCTACATTTTTTACTACCATTCATAATCCTAGGCCTAACCATAATTCACTTACTTTTA
TTACACGAAACAGGATCAAACAACCCAACAGGACTTAACTCAAACATTGACAAAATCCCA
TTCCATCCTTACTTCTCATACAAAGATCTCCTAGGATTCATAATAACACTTACCCTACTT
CTATCCATCGCCATATTTTACCCAAACCTATTAGGAGACCCAGATAACTTCACACCAGCC
AACCCACTATCCACCCCACCCCACATCAAACCAGAATGATATTTCCTATTCGCCTACGCT
ATCCTACGATCTATCCCTAACAAATTAGGAGGCGTACTAGCCCTACTACTCTCCATCTTA
GTATTATTTATCTTACCCCTACTACACACATCAAAACAACGAACACTAACATTCCGCCCT
ATCACCCAAACACTATTCTGATTATTTGTGGCTAACCTTATAGTATTAACATGAATCGGA
GGAAAACCAGTAGAAAACCCATTTATCATTATCGGCCAAGCATCCTCCATCCTTTACTTT
TTAATCCTACTAGTATTAATACCAATCTCAAACATAATTGAAAATAAAACAACCAATTAA
ACTACTCAAGTAGCTTAATAACCAAAG-
>14908_Pelodiscus_sinensis
ATGGCCACCAACCTACGAAAAACCCACCCAATAATTAAAATCATTAACAACTCACTAATT
GACCTACCAAGTCCATCCAACATTTCCATTTGATGAAACTTTGGATCATTATTAGGAGCC
TGCTTAATACTACAAATCATCACAGGCCTATTCCTAGCCATACATTACTCACCAAACATC
TCAACAGCATTCTCGTCAATCGCCCACATTACCCGAGATGTACAATACGGTTGACTAATC
CGCAACATACACGCTAACGGAGCCTCACTATTCTTCATGTGTATCTACCTACATATTGGA
CGAGGCCTATACTATGGATCCTACCTTTATAAACAAACCTGAAACATTGGGGTAATCCTC
CTACTACTAACCATAGCCACTGCATTCATGGGCTATGTCCTACCATGAGGACAAATATCA
TTCTGAGGCGCCACAGTTATTACAAACCTACTCTCAGCTGTTCCATATATCGGTACTACA
ATAGTGCAATGAGTATGAGGTGGTTTCTCCGTAGACAACGCCACTTTAACACGATTCTTT
ACCCTACATTTTTTACTACCATTCATAATCCTAGGCCTAACCATAATTCACTTACTTTTA
TTACACGAAACAGGATCAAACAACCCAACAGGACTTAACTCAAACATTGACAAAATCCCA
TTCCACCCTTACTTCTCATACAAAGATCTCCTAGGATTCATAATAACACTTACCCTACTT
CTATCCATCGCCATATTTTACCCAAACCTACTAGGAGACCCAGATAACTTCACACCAGCC
AACCCACTATCCACCCCGCCCCACATCAAACCAGAATGATATTTCCTATTCGCCTACGCT
ATCCTACGATCTATCCCTAACAAATTAGGAGGCGTACTAGCCCTACTACTCTCCATCTTA
GTATTATTTATCTTACCCCTACTGCATACATCAAAACAACGAACACTAACATTCCGCCCC
ATCACCCAAACATTATTCTGATTATTTGTGGCTAACCTTATAGTATTAACATGAATCGGA
GGAAAACCAGTAGAAAACCCATTCATCATTATCGGCCAAGCATCCTCCATCCTTTACTTT
TTAATCCTACTAGTATTAATACCAATCTCAAACATAATTGAAAaTAAAACAACCAATTAA
ACTACTCAAGTAGCTTAATAACCAAAG-
>14909_Pelodiscus_sinensis
ATGGCCACCAACTTACGAAAAACCCACCCAATAATTAAAATCATTAACAACTCACTAATT
GACCTACCAAGTCCATCCAACATTTCCATTTGATGAAACTTTGGATCATTATTAGGAGCC
TGCTTAATACTACAAATCATCACAGGCCTATTCCTAGCCATACATTACTCACCAAACATC
TCAACAGCATTCTCGTCAATCGCCCACATTACCCGAGATGTACAATACGGTTGACTAATC
CGCAACATACACGCTAACGGAGCCTCACTATTCTTCATGTGTATCTACCTACATATTGGA
CGAGGCCTATACTATGGATCCTACCTTTATAAACAAACCTGAAACATTGGGGTAATCCTC
CTACTACTAACCATAGCCACTGCATTCATGGGCTATGTCCTACCATGAGGACAAATATCA
TTCTGAGGCGCCACAGTTATTACAAACCTACTCTCAGCTGTTCCATATATCGGTACTACA
ATAGTGCAATGAGTATGAGGTGGTTTCTCCGTAGACAACGCCACTTTAACACGATTCTTT
ACCCTACATTTTTTACTACCATTCATAATCCTAGGCCTAACCATAATTCACTTACTTTTA
TTACACGAAACAGGATCAAACAACCCAACAGGACTTAACTCAAACATTGACAAAATCCCA
TTCCACCCTTACTTCTCATACAAAGATCTCCTAGGATTCATAATAACACTTACCCTACTT
CTATCCATCGCCATATTTTACCCAAACCTACTAGGAGACCCAGATAACTTCACACCAGCC
AACCCACTATCCACCCCGCCCCACATCAAACCAGAATGATATTTCCTATTCGCCTACGCT
ATCCTACGATCTATCCCTAACAAATTAGGAGGCGTACTAGCCCTACTACTCTCCATCTTA
GTATTATTTATCTTACCCCTACTGCATACATCAAAACAACGAACACTAACATTCCGCCCC
ATCACCCAAACATTATTCTGATTATTTGTGGCTAACCTTATAGTATTAACATGAATCGGA
GGAAAACCAGTAGAAAACCCATTCATCATTATCGGCCAAGCATCCTCCATCCTTTACTTT
TTAATCCTACTAGTATTAATACCAATCTCAAACATAATTGAAAATAAAACAACCAATTAA
ACTACTCAAGTAGCTTAATAACCAAAG-
>14910_Pelodiscus_sinensis
ATGGCCACCAACCTACGAAAAACCCACCCAATAATTAAAATCATTAACAACTCACTAATT
GACCTACCAAGTCCATCCAACATTTCCATTTGATGAAACTTTGGATCATTATTAGGAGCC
TGCTTAATACTACAAATCATCACAGGCCTATTCCTAGCCATACATTACTCACCAAACATC
TCAACAGCATTCTCGTCAATCGCCCACATTACCCGAGATGTACAATACGGTTGACTAATC
CGCAACATACACGCTAACGGAGCCTCACTATTCTTCATGTGTATCTACCTACATATTGGA
CGAGGCCTATACTATGGGTCCTACCTTTATAAACAAACCTGAAACATTGGGGTAATCCTC
CTACTACTAACCATAGCCACTGCATTCATGGGCTATGTCCTACCATGAGGACAAATATCA
TTCTGAGGCGCCACAGTTATTACAAACCTACTCTCAGCTGTTCCATATATCGGTACTACA
ATAGTGCAATGAGTATGAGGTGGTTTCTCCGTAGACAACGCCACTTTAACACGATTCTTT
ACCCTACATTTTTTACTACCATTCATAATCCTAGGCCTAACCATAATTCACTTACTTTTA
TTACACGAAACAGGATCAAACAACCCAACAGGACTTAACTCAAACATTGACAAAATCCCA
TTCCACCCTTACTTCTCATACAAAGATCTCCTAGGATTCATAATAACACTTACCCTACTT
CTATCCATTGCCATATTTTACCCAAACCTACTAGGAGACCCAGATAACTTCACACCAGCC
AACCCACTATCCACCCCACCCCACATCAAACCAGAATGATATTTCCTATTCGCCTACGCT
ATCCTACGATCTATCCCTAACAAATTAGGAGGCGTACTAGCCCTACTACTCTCCATCTTA
GTATTATTTATCTTACCCCTACTGCATACATCAAAACAACGAACACTAACATTCCGCCCT
ATCACCCAAATATTATTCTGATTATTTGTGGCTAACCTTATAGTATTAACATGAATCGGA
GGAAAACCAGTAGAAAACCCATTCATCATTATCGGCCAAGCATCCTCCATCCTTTACTTT
TTAATCCTACTAGTATTAATACCAATCTCAAACATAATTGAAAATAAAACAACCAATTAA
ACTACTCAAGTAGCTTAATAACCAAAG-
>14911_Pelodiscus_sinensis
ATGGCCACCAACCTACGAAAAACCCACCCAATAATTAAAATCATTAACAACTCACTAATT
GACCTACCAAGTCCATCCAACATTTCCATTTGATGAAACTTTGGATCATTATTAGGAGCC
TGCTTAATACTACAAATCATCACAGGCCTATTCCTAGCCATACATTACTCACCAAACATC
TCAACAGCATTCTCGTCAATCGCCCACATTACCCGAGATGTACAATACGGTTGACTAATC
CGCAACATACACGCTAACGGAGCCTCACTATTCTTCATGTGTATCTACCTACATATTGGA
CGAGGCCTATACTATGGGTCCTACCTTTATAAACAAACCTGAAACATTGGGGTAATCCTC
CTACTACTAACCATAGCCACTGCATTCATGGGCTATGTCCTACCATGAGGACAAATATCA
TTCTGAGGCGCCACAGTTATTACAAACCTACTCTCAGCTGTTCCATATATCGGTACTACA
ATAGTGCAATGAGTATGAGGTGGTTTCTCCGTAGACAACGCCACTTTAACACGATTCTTT
ACCCTACATTTTTTACTACCATTCATAATCCTAGGCCTAACCATAATTCACTTACTTTTA
TTACACGAAACAGGATCAAACAACCCAACAGGACTTAACTCAAACATTGACAAAATCCCA
TTCCACCCTTACTTCTCATACAAAGATCTCCTAGGATTCATAATAACACTTACCCTACTT
CTATCCATTGCCATATTTTACCCAAACCTACTAGGAGACCCAGATAACTTCACACCAGCC
AACCCACTATCCACCCCACCCCACATCAAACCAGAATGATATTTCCTATTCGCCTACGCT
ATCCTACGATCTATCCCTAACAAATTAGGAGGCGTACTAGCCCTACTACTCTCCATCTTA
GTATTATTTATCTTACCCCTACTGCATACATCAAAACAACGAACACTAACATTCCGCCCT
ATCACCCAAATATTATTCTGATTATTTGTGGCTAACCTTATAGTATTAACATGAATCGGA
GGAAAACCAGTAGAAAACCCATTCATCATTATCGGCCAAGCATCCTCCATCCTTTACTTT
TTAATCCTACTAGTATTAATACCAATCTCAAACATAATTGAAAATAAAACAACCAATTAA
ACTACTCAAGTAGCTTAATAACCAAAG-
>14912_Pelodiscus_sinensis
ATGGCCACCAACCTACGAAAAACCCACCCAATAATTAAAATCATTAACAACTCACTAATT
GACCTACCAAGTCCATCCAACATTTCCATTTGATGAAACTTTGGATCATTATTAGGAGCC
TGCTTAATACTACAAATCATCACAGGCCTATTCCTAGCCATACATTACTCACCAAACATC
TCAACAGCATTCTCGTCAATCGCCCACATTACCCGAGATGTACAATACGGTTGACTAATC
CGCAACATACACGCTAACGGAGCCTCACTATTCTTCATGTGTATCTACCTACATATTGGA
CGAGGCCTATACTATGGGTCCTACCTTTATAAACAAACCTGAAACATTGGGGTAATCCTC
CTACTACTAACCATAGCCACTGCATTCATGGGCTATGTCCTACCATGAGGACAAATATCA
TTCTGAGGCGCCACAGTTATTACAAACCTACTCTCAGCTGTTCCATATATCGGTACTACA
ATAGTGCAATGAGTATGAGGTGGTTTCTCCGTAGACAACGCCACTTTAACACGATTCTTT
ACCCTACATTTTTTACTACCATTCATAATCCTAGGCCTAACCATAATTCACTTACTTTTA
TTACACGAAACAGGATCAAACAACCCAACAGGACTTAACTCAAACATTGACAAAATCCCA
TTCCACCCTTACTTCTCATACAAAGATCTCCTAGGATTCATAATAACACTTACCCTACTT
CTATCCATTGCCATATTTTACCCAAACCTACTAGGAGACCCAGATAACTTCACACCAGCC
AACCCACTATCCACCCCACCCCACATCAAACCAGAATGATATTTCCTATTCGCCTACGCT
ATCCTACGATCTATCCCTAACAAATTAGGAGGCGTACTAGCCCTACTACTCTCCATCTTA
GTATTATTTATCTTACCCCTACTGCATACATCAAAACAACGAACACTAACATTCCGCCCT
ATCACCCAAATATTATTCTGATTATTTGTGGCTAACCTTATAGTATTAACATGAATCGGA
GGAAAACCAGTAGAAAACCCATTCATCATTATCGGCCAAGCATCCTCCATCCTTTACTTT
TTAATCCTACTAGTATTAATACCAATCTCAAACATAATTGAAAATAAAACAACCAATTAA
ACTACTCAAGTAGCTTAATAACCAAAG-
>14913_Pelodiscus_sinensis
ATGGCCACCAACCTACGAAAAACCCACCCAATAATTAAAATCATTAACAACTCACTAATT
GACCTACCAAGTCCATCCAACATTTCCATTTGATGAAACTTTGGATCATTATTAGGAGCC
TGCTTAATACTACAAATCATCACAGGCCTATTCCTAGCCATACATTACTCACCAAACATC
TCAACAGCATTCTCGTCAATCGCCCACATTACCCGAGATGTACAATACGGTTGACTAATC
CGCAACATACACGCTAACGGAGCCTCACTATTCTTCATGTGTATCTACCTACATATTGGA
CGAGGCCTATACTATGGGTCCTACCTTTATAAACAAACCTGAAACATTGGGGTAATCCTC
CTACTACTAACCATAGCCACTGCATTCATGGGCTATGTCCTACCATGAGGACAAATATCA
TTCTGAGGCGCCACAGTTATTACAAACCTACTCTCAGCTGTTCCATATATCGGTACTACA
ATAGTGCAATGAGTATGAGGTGGTTTCTCCGTAGACAACGCCACTTTAACACGATTCTTT
ACCCTACATTTTTTACTACCATTCATAATCCTAGGCCTAACCATAATTCACTTACTTTTA
TTACACGAAACAGGATCAAACAACCCAACAGGACTTAACTCAAACATTGACAAAATCCCA
TTCCACCCTTACTTCTCATACAAAGATCTCCTAGGATTCATAATAACACTTACCCTACTT
CTATCCATTGCCATATTTTACCCAAACCTACTAGGAGACCCAGATAACTTCACACCAGCC
AACCCACTATCCACCCCACCCCACATCAAACCAGAATGATATTTCCTATTCGCCTACGCT
ATCCTACGATCTATCCCTAACAAATTAGGAGGCGTACTAGCCCTACTACTCTCCATCTTA
GTATTATTTATCTTACCCCTACTGCATACATCAAAACAACGAACACTAACATTCCGCCCT
ATCACCCAAATATTATTCTGATTATTTGTGGCTAACCTTATAGTATTAACATGAATCGGA
GGAAAACCAGTAGAAAACCCATTCATCATTATCGGCCAAGCATCCTCCATCCTTTACTTT
TTAATCCTACTAGTATTAATACCAATCTCAAACATAATTGAAAATAAAACAACCAATTAA
ACTACTCAAGTAGCTTAATAACCAAAG-
>15736_Pelodiscus_sinensis
ATGGCCACcAaCCTACGAAAAaCCCACCCAaTAATTAAAATCATTAaCAACTCACTAATT
GACCTACCAAGTCCATCCAACATTTCCATTtGATGAAACTTTGGATCATTATTAGGAGCC
TGCTTAATACTACAAATCATCACAGGCCTATTCCTAGCCATACATTACTCACCAAACATC
TCAACAGCATTCTCGTCAATCGCCCACATTACCCGAGATGTACAATACGGTTGACTAATC
CGCAACATACACGCTAACGGAGCCTCACTATTCTTCATGTGTATCTACCTACATATTGGA
CGAGGCCTATACTATGGATCCTACCTTTATAAACAAACCTGAAACATTGGGGTAATCCTC
CTACTACTAACCATAGCCACTGCATTCATGGGCTATGTCCTACCATGAGGACAAATATCA
TTCTGAGGCGCCACAGTTATTACAAACCTACTCTCAGCTGTTCCATATATCGGTACTACA
ATAGTGCAATGAGTATGAGGTGGTTTCTCCGTAGACAACGCCACTTTAACACGATTCTTT
ACCCTACATTTTTTACTACCATTCATAATCCTAGGCCTAACCATAATTCACTTACTTTTA
TTACACGAAACAGGATCAAACAACCCAACAGGACTTAACTCAAACATTGACAAAATCCCA
TTCCATCCTTACTTCTCATACAAAGATCTCCTAGGATTCATAATAACACTTACCCTACTT
CTATCCATCGCCATATTTTACCCAAACCTATTAGGAGACCCAGATAACTTCACACCAGCC
AACCCACTATCCACCCCACCCCACATCAAACCAGAATGATATTTCCTATTCGCCTACGCT
ATCCTACGATCTATCCCTAACAAATTAGGAGGCGTACTAGCCCTACTACTCTCCATCTTA
GTATTATTTATCTTACCCCTACTACACACATCAAAACAACGAACACTAACATTCCGCCCT
ATCACCCAAACACTATTCTGATTATTTGTGGCTAACCTTATAGTATTAACATGAATCGGA
GGAAAACCAGTAGAAAACCCATTCATCATTATCGGCCAAGCATCCTCCATCCTTTACTTT
TTAATCCTACTAGTATTAATACCAATCTCAAACATAATTGAAAATAAAACAACCAATTAA
ACTACTCAAGTAGCTTAATAACCAAAG-
>16849_Pelodiscus_sinensis
ATGgCCACCAACcTACGAAAAaCCCACCCAaTAATTAAAATCATTAACAACTCACTAATT
GACCTACcAAGTCCATCcAaCATTTCcATTTGATGAAACTTTGGATCATTATTAGGAGCC
TGCTTAATACTACAAATCATCACAGGCCTATTCCTAGCCATACATTACTCACCAAACATC
TCAACAGCATTCTCGTCAATCGCCCACATTACCCGAGATGTACAATACGGTTGACTAATC
CGCAACATACACGCTAACGGAGCCTCACTATTCTTCATGTGTATCTACCTACATATTGGA
CGAGGCCTATACTATGGATCCTACCTTTATAAACAAACCTGAAACATTGGGGTAATCCTC
CTACTACTAACCATAGCCACTGCATTCATGGGCTATGTCCTACCATGAGGACAAATATCA
TTCTGAGGCGCCACAGTTATTACAAACCTACTCTCAGCTATTCCATATATCGGTACTACA
ATAGTGCAATGAGTATGAGGTGGTTTCTCCGTAGACAACGCCACTTTAACACGATTCTTT
ACCCTACATTTTTTACTACCATTCATAATCCTAGGCCTAACCATAATTCACTTACTTTTA
TTACACGAAACAGGATCAAACAACCCAACAGGACTTAACTCAAACATTGACAAAATCCCA
TTCCACCCTTACTTCTCATACAAAGATCTCCTAGGATTCATAATAACACTTACCCTACTT
CTATCCATCGCCATATTTTACCCAAACCTACTAGGAGACCCAGATAACTTCACACCAGCC
AACCCACTATCCACCCCACCCCACATCAAACCAGAATGATATTTCCTATTCGCCTACGCT
ATCCTACGATCTATCCCTAACAAATTAGGAGGCGTACTAGCCCTACTACTCTCCATCTTA
GTATTATTTATCTTACCCCTACtGCATACATCAAAACAACGAACACTAACATTCCGCCCT
ATCACCCAAACATTATTCTGATTATtTGTGGCTAACCTTATAGTATTAACATGAATCGGA
GGAAAACCAGTAGAAAACCCATTCATCATTATCGGCCAAGCATCCTCCATCCTTTACTTT
TTAATCCTACTAGTATTAATACCAATCTCAAACATAATTGAAAATAAAACAACCaATTAA
ACTACTCAAGTAGCTTAATAACCAAAGc
>16850_Pelodiscus_sinensis
ATGgCcACcAaCcTACGAAAAaCCCACCcAaTaATTAAAaTCATtAaCAaCTCACTAATt
GACCTaCcAAGTCcATCcAaCATTTCcATTtGATGAAACTTTGGATCATtATTAGGAGCC
TGCTTAATACTaCAAATCATcACAgGCCTATTCCTAGCCATACATTACTCACCAAACATC
TCAACAGCATTCTCGTCAATCGCCCACATTACCCGAGATGTACAATACGGTTGACTAATC
CGCAACATACACGCTAACGGAGCCTCACTATTCTTCATGTGTATCTACCtACATATtGGA
CGAGGCCTATACTATGGATCCTACCTtTATAAACAAACCTGAaACATTGGGGTAATCCTC
CTACTACTAACCATAGCCACTGCATTCATGGGCTATGTCCTACCATGAGGACAAATATCA
TTcTGAGGCGCCACAGTTATTACAAACCTACTCTCAGCTATTCCATATATCGGTACTACA
ATAGTGCAATGAGTATGAGGTGGTTTCTCCGTAGACAACGCCACTTTAACACGATTCTTT
ACCCTACATTTTTTACTACCATTCATAATCCTAGGCCTAACCATAATTCACTTACTTTTA
TTACACGAAACAGGATCAAACAACCCAACAGGACTTAACTCAAACATTGACAAAATCCCA
TTCCACCCTTACTTCTCATACAAAGATCTCCTAGGATTCATAATAACACTTACCCTACTT
CTATCCATCGCCATATTTTACCCAAACCTACTAGGAGACCCAGATAACTTCACACCAGCC
AACCCACTATCCACCCCACCCCACATCAAACCAGAATGATATTTCCTATTCGCCTACGCT
ATCCTACGATCTATCCCTAACAAATTAGGAGGCGTACTAGCCCTACTACTCTCCATCTtA
GTATTATTTATCTTACCCCTACtGCATACATCAAAACAACGAAcACTaacATTcCGCCCT
ATCACCCAAACATTATTCTGATtattTGTGGCtaACCTTATAGTATTAACATGAATcGGA
GGAAAACCaGTAGAAAACCCATTCATCATTATCGGCCAAGCATCCTCCATCCTTTACTTT
TTAATCCTACTAGTATTAATACCAATCTCAAACATAATTGAAAATAAAACAACCaATTAA
ACTACTCAAGTAGCTTAATAACCaaagc
>16851_Pelodiscus_sinensis
AtGgCCACCAaCcTACGAAAAaCCCACCCAaTaATTaAAATCATTAaCAaCTCACTAATt
GACCTaCCAAGTCCATCCAaCATTTCCATTtGATGAAACTTTGGATCATtATTAGGAGCC
TGCTTAATACTACAAATCATcACAGGCCTATTCCTAGCCATACATTACTCACCAAACATC
TCAACAGCATTCTCGTCAATCGCCCACATTACcCGAGATGTACAATACGGTtGAcTAATC
CGCAACATACACGCTAACGGAGCCTCACTATTCtTCATGTGTATCtACCTACATATtGGA
CGAGGCCTATACTATGGATCCTACCTTTATAAACAAACCTGAAACATTGGGGTAATCCTC
CTACTACTAACCATAGcCACTGCATTCATGGGCTATGTCCTACCATGAGGACAAATATCA
TTcTGAGGTGCCACAGTTATTACAAACCTACTCTCAGcTATTCCATATATCGGTACTACA
ATAGTGCAATGAGTATGAGGTGGTTTCTCCGTAGATAACGCCACTTTAACACGATTCTTT
ACCCTACATTTTTTACTACCATTCATAATCCTAGGCCTAACCATAATTCACTTACTTTTA
TTACACGAAACAGGATCAAACAACCCAACAGGACTTAACTCAAACATTGACAAAATCCCA
TTCCACCCTTACTTCTCATACAAAGATCTCCTAGGATTCATAATAACACTTACCCTACTT
CTATCCATCGCCATATTTTACCCAAACCTACTAGGAGACCCAGATAACTTCACACCAGCC
AACCCACTATCCACCCCACCCCACATCAAACCAGAATGATATTTCCTATTCGCCTACGCT
ATCCTACGATCTATCCCTAACAAATTAGGAGGCGTACTAGCCCTACTACTCTCCATCTTA
GTATTATTTATCTTACCCCTACTGCATACATCAAAACAACGAACACTAACATTCCGCCCT
ATCACCCAAACATTATTCTGACTATTTGTGGCTAACCTTATAGTATTAACATGAATCGGA
GGAAAACCAGTAGAAAACCCATTCATCATTATCGGCCAAGCATCCTCCATCCTTTACTTT
TTAATCCTACTAGTATTAATACCAATCTCAAACATAATTGAAAATAAAACAACCAATTAA
ACTACTCAAGTAGCTTAATAACCAAAGC
>16852_Pelodiscus_sinensis
ATGgCCACcAaCCTACGAAAAACcCaCcCAataAtTAAaaTCATTAaCAaCTCACTAATt
GACCtACCAAGTCCATCCAACAtTTCCATTTGATGAAACTTTGGATCATtaTTAGGAGCC
TGCTTAATACTACAAATCaTCACAGGCcTATTCCTAACCATACATTACTCACCAAACATC
TCAACAGCATTCTCGTCAATCGcCcACATTACcCGAGATGTACAATACGGTTGAcTAATC
CGCAACATACACGCTAACGGAGCCTCACTATTCTTCATGTGTATCTACCTACATATTGGA
CGAGGCCTATACTATGGATCCTACCTTTATAAACAAACCTGAAACATtGGGGTAATCCTC
CTACTACTAACCATAGCCACTGCATTCATGGGCTATGTCCTACCATGAGGACAAATATCA
TTcTGAGGCGCCACAGTTATTACAAACCTACTCTCAGCTGTTCCATATATCGGTACTACA
ATAGTGCAATGAGTATGAGGTGGTTTCTCCGTAGACAACGCCACTTTAACACGATTCTTT
ACCCTACATTTTTTACTACCATTCATAATCCTAGGCCTAACCATAATTCACTTACTTTTA
TTACACGAAACAGGATCAAACAACCCAACAGGACTTAACTCAAACATTGACAAAATCCCA
TTCCACCCTTACTTCTCATACAAAGATCTCCTAGGATTCATAATAACACTTACCCTACTT
CTATCCATCGCCATATTTTACCCAAACCTACTAGGAGACCCAGATAACTTCACACCAGCC
AACCCACTATCCACCCCACCCCACATCAAACCAGAATGATATTTCCTATTCGCCTACGCT
ATCCTACGATCTATCCCTAACAAATTAGGAGGCGTACTAGCCCTACTACTCTCCATCTTA
GTATTATTTATCTTACCCCTACTGCATACATCAAAACAACGAACACTAACATTCCGCCCT
ATCACCCAAACATTATTCTGATTATtTGTGGCTAACCTTATAGTATTAACATGAATCGGA
GGAAAACCAGTAGAAAACCCATTCATCATTATCGGCCAAGCATCCTCCATCCTTTACTTT
TTAATCCTACtAGTaTTAATACCAATCTCAAACATAATTGAAAATAAAACAACCAATTAA
ACTACTCAAGTAGCTTAATAACCAAAGC
>16853_Pelodiscus_sinensis
ATGgCCACcAaCCTACGAAAAACCCACCCAaTAATtAAAaTCATTAaCAaCTCACTAATT
GACCTACCAAGTCCATCCAACATTTCCATTtGATGAAACTTTGGATCATTATTAGGAGCC
TGCTTAATACTACAAATCATCACAGGCCTATTCCTAACCATACATTACTCACCAAACATC
TCAACAGCATTCTCGTCAATCGCCCACATTACCCGAGATGTACAATACGGTTGAcTAATC
CGCAACATACACGCTAACGGAGCCTCACTATTCTTCATGTGTATCTACCTACATATTGGA
CGAGGCCTATACTATGGATCCTACCTTTATAAACAAACCTGAAACATTGGGGTAATCCTC
CTACTACTAACCATAGCCACTGCATTCATGGGCTATGTCCTACCATGAGGACAAATATCA
TTCTGAGGCGCCACAGTTATTACAAACCTACTCTCAGCTGTTCCATATATCGGTACTACA
ATAGTGCAATGAGTATGAGGTGGTTTCTCCGTAGACAACGCCACTTTAACACGATTCTTT
ACCCTACATTTTTTACTACCATTCATAATCCTAGGCCTAACCATAATTCACTTACTTTTA
TTACACGAAACAGGATCAAACAACCCAACAGGACTTAACTCAAACATTGACAAAATCCCA
TTCCACCCTTACTTCTCATACAAAGATCTCCTAGGATTCATAATAACACTTACCCTACTT
CTATCCATCGCCATATTTTACCCAAACCTACTAGGAGACCCAGATAACTTCACACCAGCC
AACCCACTATCCACCCCACCCCACATCAAACCAGAATGATATTTCCTATTCGCCTACGCT
ATCCTACGATCTATCCCTAACAAATTAGGAGGCGTACTAGCCCTACTACTCTCCATCTTA
GTATTATTTATCTTACCCCTACTGCATACATCAAAACAACGAACACTAACaTTCCGCCCT
ATCACCCAAACATTATTCTGATTATTTGTGGCTAACCTTATAGTATTAACATGAATCGGA
GGAAAACCAGTAGAAAACCCATTCATCATTATCGGCCAAGCATCCTCCATCCTTTACTTT
TTAATCCTACTAGTATTAATACCAATCTCAAACATAATTGAAAATAAAACAACCAATTAA
ACTACTCAAGTAGCTTAATAACCAAAGC
>16855_Pelodiscus_sinensis
ATGgCcACcAaCcTACGAAAAaCCCACCCAaTAATTAAAaTCATtAaCAACTCACTAATt
GACCTACCAAGTCCATCCAACATTtCCATTtGATGAAACTTTGGATCATTATTAGGAGCC
TGCTTAATACTACAAATCATCACAGGCCTATTCCTAGCCATACATTACTCACCAAACATC
TCAACAGCATTCTCGTCAATCGCCCACATTACCCGAGATGTACAATACGGTTGACTAATC
CGCAACATACACGCTAACGGAGCCTCACTATTCTTCATGTGTATCTACCTACATATTGGA
CGAGGCCTATACTATGGATCCTACCTTTATAAACAAACCTGAAACATTGGGGTAATCCTC
CTACTACTAACCATAGCCACTGCATTCATGGGCTATGTCCTACCATGAGGACAAATATCA
TTCTGAGGCGCCACAGTTATTACAAACCTACTCTCAGCTGTTCCATATATCGGTACTACA
ATAGTACAATGAGTATGAGGTGGTTTCTCCGTAGACAACGCCACTTTAACACGATTCTTT
ACCCTACATTTTTTACTACCATTCATAATCCTAGGCCTAACCATAATTCACTTACTTTTA
TTACACGAAACAGGATCAAACAACCCAACAGGACTTAACTCAAACATTGACAAAATCCCA
TTCCACCCTTACTTCTCATACAAAGATCTCCTAGGATTCATAATAACACTTACCCTACTT
CTATCCATCGCCATATTTTACCCAAACCTACTAGGAGACCCAGATAACTtCACACCAGCC
AACCCACTATCCACCCCACCCCACATCAAACCAGAATGATATTTCCTATTCGCCTACGCT
ATCCTACGATCTATCCCTAACAAATTAGGAGGCGTACTAGCCCTACTACTCTCCATCTTA
GTATTATTTATCTTACCCCTACTGCATACATCAAAACAACGAACACTAACATTCCGCCCT
ATCACCCAAACATTATTCTGATTATTTGTGGCTAACCTTATAGTATTAACATGAATCGGA
GGAAAACCAGTAGAAAACCCATTCATCATTATCGGCCAAGCATCCTCCATCCTTTACTTT
TTAATCCTACTAGTATTAATACCAATCTCAAACATAATTGAAAATAAAACAACCAATTAA
ACTACTCAAGTAGCTTAATAACCAAAGC
>16859_Pelodiscus_sinensis
ATGGCcAcCAaCcTACGAAAAaCCcAcccAaTaATTaAAaTCATtAaCaACTCACTaATT
GACCTACCAAGTCcATCcaACaTTtCcATTtGATGAAACTTTGGATCATTATTAGGAGCC
TGCTTAaTACTACAAATCATCACAGGCCTATTCCTAGCCATaCATtACTCACCAAACATC
TCAACAGCATTCTCGTCAATCGCCCACATTACCCGAGATGTACAATACGGTTGACTAATC
CGCAACATACACGCTAACGGAGCCTCACTATTCTTCATGTGTATCTACCTaCATATTGGA
CGAGGCCTATACTATGGATCCTACCTTTATAAACAAACCTGAAACATTGGGGTAATCCTC
CTACTACTAACCATAGcCACTGCATTCATGGGCTATGTCCTacCATGAGGACAAATATCA
TTcTGAGGCGCCACAGTTATTACAAACCTACTCTCAGCTATTCCATATATCGGTACTACA
ATAGTGCAATGAGTATGAGGTGGTTTCTCCGTAGATAACGCCACTTTAACACGATTCTTT
ACCCTACATTTTTTACTACCATTCATAATCCTAGGCCTAACCATAATTCACTTACTTTTA
TTACACGAAACAGGATCAAACAACCCAACAGGACTTAACTCAAACATTGACAAAATCCCA
TTCCACCCTTACTTCTCATACAAAGATCTCCTAGGATTCATAATAACACTTACCCTACTT
CTATCCATCGCCATATTTTACCCAAACCTACTAGGAGACCCAGATAACTTCACACCAGCC
AACCCACTATCCACCCCACCCCACATCAAACCAGAATGATATTTCCTATTCGCCTACGCT
ATCCTACGATCTATCCCTAACAAATTAGGAGGCGTACTAGCCCTACTACTCTCCATCTTA
GTATTATTTATCTTACCCCTACTGCATACATCAAAACAACGAACACTAACATTCCGCCCT
ATCACCCAAACATTATTCTGATTATTTGTGGCTAACCTTATAGTATTAACATGAATCGGA
GGAAAACCAGTAGAAAACCCATTCATCATTATCGGCCAAGCATCCTCCATCCTTTACTTT
TTAATCCTACTAGTATTAATACCAATCTCAAACATAATTGAAAACAAAACAACCAATTAA
ACTACTCAAGTAGCTTAATAACCAAAGC
>16860_Pelodiscus_sinensis
ATGGCCACCAACcTACGAAAAACCCACCCAATAATTAAAATCATTAACAACTCACTAATT
GACCTACCAAGTCCATCCAACATTTCCATTTGATGAAACTTTGGATCATTATTAGGAGCC
TGCTTAATACTACAAATCATCACAGGCCTATTCCTAGCCATACATTACTCACCAAACATC
TCAACAGCATTCTCGTCAATCGCCCACATTACCCGAGATGTACAATACGGTTGACTAATC
CGCAACATACACGCTAACGGAGCCTCACTATTCTTCATGTGTATCTACCTACATATTGGA
CGAGGCCTATACTATGGATCCTACCTTTATAAACAAACCTGAAACATTGGGGTAATCCTC
CTACTACTAACCATAGCCACTGCATTCATGGGCTATGTCCTACCATGAGGACAAATATCA
TTCTGAGGCGCCACAGTTATTACAAACCTACTCTCAGCTGTTCCATATATCGGTACTACA
ATAGTACAATGAGTATGAGGTGGTTTCTCCGTAGACAATGCCACTTTAACACGATTCTTT
ACCCTACATTTTTTACTACCATTCATAATCCTAGGCCTAACCATAATTCACTTACTTTTA
TTACACGAAACAGGATCAAACAACCCAACAGGACTTAACTCAAACATTGACAAAATCCCA
TTCCACCCTTACTTCTCATACAAAGATCTCCTAGGATTCATAATAACACTTACCCTACTT
CTATCCATCGCCATATTTTACCCAAACCTACTAGGAGACCCAGATAACTTCACACCAGCC
AACCCACTATCCACCCCACCCCACATCAAACCAGAATGATATTTCCTATTCGCCTACGCT
ATCCTACGATCTATCCCTAACAAATTAGGAGGCGTACTAGCCCTACTACTCTCCATCTTA
GTATTATTTATCTTACCCCTACTGCATACATCAAAACAACGAACACTAACATTCCGCCCT
ATCACCCAAACATTATTCTGATTATTTGTGGCTAACCTTATAGTATTAACATGAATCGGA
GGAAAACCAGTAGAAAACCCATTCATCATTATCGGCCAAGCATCCTCCATCCTTTACTTT
TTAATCCTACTAGTATTAATACCAATCTCAAACATAATTGAAAATAAAACAACCAATTAA
ACTACTCAAGTAGCTTAATAACCAAAGC
>16864_Pelodiscus_sinensis
ATGGCCACCAACcTACGAAAAACCCACCCAaTAATtAAAATCATTAACAACTCACTAATT
GACCTACCAAGTCCATCCAACATTTCCATTTGATGAAACTTTGGATCATTATTAGGAGCC
TGCTTAATACTACAAATCATCACAGGCCTATTCCTAGCCATACATTACTCACCAAACATC
TCAACAGCATTCTCGTCAATCGCCCACATTACCCGAGATGTACAATACGGTTGACTAATC
CGCAACATACACGCTAACGGAGCCTCACTATTCTTCATGTGTATCTACCTACATATTGGA
CGAGGCCTATACTATGGATCCTACCTTTATAAACAAACCTGAAACATTGGGGTAATCCTC
CTACTACTAACCATAGCCACTGCATTCATGGGCTATGTCCTACCATGAGGACAAATATCA
TTCTGAGGCGCCACAGTTATTACAAACCTACTCTCAGCTGTTCCATATATCGGTACTACA
ATAGTGCAATGAGTATGAGGTGGTTTCTCCGTAGACAACGCCACTTTAACACGATTCTTT
ACCCTACATTTTTTACTACCATTCATAATCCTAGGCCTAACCATAATTCACTTACTTTTA
TTACACGAAACAGGATCAAACAACCCAACAGGACTTAACTCAAACATTGACAAAATCCCA
TTCCACCCTTACTTCTCATACAAAGATCTCCTAGGATTCATAATAACACTTACCCTACTT
CTATCCATCGCCATATTTTACCCAAACCTACTAGGAGACCCAGATAACTTCACACCAGCC
AACCCACTATCCACCCCGCCCCACATCAAACCAGAATGATATTTCCTATTCGCCTACGCT
ATCCTACGATCTATCCCTAACAAATTAGGAGGCGTACTAGCCCTACTACTCTCCATCTTA
GTATTATTTATCTTACCCCTACtGCATACATCaAAACAACGAACACTAACATTCCGCCCC
ATCACCCAAACATTATTCTGATTATTTGTGGCTAACCTTATAGTATTAACATGAATCGGA
GGAAAACCAGTAGAAAACCCATTCATCATTATCGGCCAAGCATCCTCCATCCTTTACTTT
TTAATCCTACTAGTATTAATACCAATCTCAAACATAATTGAAAATAAAACAACCAATTAA
ACTACTCAAGTAGCTtAATAACCAAAGC
>16866_Pelodiscus_sinensis
ATGGCCACcAACcTACGAAAAACCCACCCAaTAATtAAAaTCATTAaCAACTCACTAATT
GACCTACCAAGTCCATCCAACATTtCCATTtGATGAAACTTTGGATCATTATTAGGAGCC
TGCTTAATACTACAAATCATCACAGGCCTATTCCTAGCCATACATTACTCACCAAACATC
TCAACAGCATTCTCGTCAATCGCCCACATTACCCGAGATGTACAATACGGTTGACTAATC
CGCAACATACACGCTAACGGAGCCTCACTATTCTTCATGTGTATCTACCTACATATTGGA
CGAGGCCTATACTATGGATCCTACCTTTATAAACAAACCTGAAACATTGGGGTAATCCTC
CTACTACTAACCATAGCCACTGCATTCATGGGCTATGTCCTACCATGAGGACAAATATCA
TTCTGAGGCGCCACAGTTATTACAAACCTACTCTCAGCTGTTCCATATATCGGTACTACA
ATAGTGCAATGAGTATGAGGTGGTTTCTCCGTAGACAACGCCACTTTAACACGATTCTTT
ACCCTACATTTTTTACTACCATTCATAATCCTAGGCCTAACCATAATTCACTTACTTTTA
TTACACGAAACAGGATCAAACAACCCAACAGGACTTAACTCAAACATTGACAAAATCCCA
TTCCACCCTTACTTCTCATACAAAGATCTCCTAGGATTCATAATAACACTTACCCTACTT
CTATCCATCGCCATATTTTACCCAAACCTACTAGGAGACCCAGATAACTTCACACCAGCC
AACCCACTATCCACCCCACCCCACATCAAACCAGAATGATATTTCCTATTCGCCTACGCT
ATCCTACGATCTATCCCTAACAAATTAGGAGGCGTACTAGCCCTACTACTCTCCATCTTA
GTATTATTTATCTTACCCCTACTGCATACATCAAAACAACGAACACTAACATTCCGCCCC
ATCACCCAAACATTATTCTGATTATTTGTGGCTAACCTTATAGTATTAACATGAATCGGA
GGAAAACCAGTAGAAAACCCATTCATCATTATCGGCCAAGCATCCTCCATCCTTTACTTT
TTAATCCTACTAGTATTAATACCAATCTCAAACATAATTGAAAATAAAACAACCAATTAA
ACTACTCAAGTAGCTTAATAACCAAAGC
>16869_Pelodiscus_sinensis
ATGgCcACcAaCcTACGAAAAaCCCACCCAatAATtAAAATCATTAaCAACTCACTAATT
GACCTACCAAGTCCATCCAACATTTCCATTtGATGAAACTTTGGATCATTATTAGGAGCC
TGCTTAATACTACAAATCATCACAGGCCTATTCCTAGCCATACATTACTCACCAAACATC
TCAACAGCATTCTCGTCAATCGCCCACATTACCCGAGATGTACAATACGGTTGACTAATC
CGCAACATACACGCTAACGGAGCCTCACTATTCTTCATGTGTATCTACCTACATATTGGA
CGAGGCCTATACTATGGGTCCTACCTTTATAAACAAACCTGAAACATTGGGGTAATCCTC
CTACTACTAACCATAGCCACTGCATTCATGGGCTATGTCCTACCATGAGGACAAATATCA
TTCTGAGGCGCCACAGTTATTACAAACCTACTCTCAGCTGTTCCATATATCGGTACTACA
ATAGTGCAATGAGTATGAGGTGGTTTCTCCGTAGACAACGCCACTTTAACACGATTCTTT
ACCCTACATTTTTTACTACCATTCATAATCCTAGGCCTAACCATAATTCACTTACTTTTA
TTACACGAAACAGGATCAAACAACCCAACAGGACTTAACTCAAACATTGACAAAATCCCA
TTCCACCCTTACTTCTCATACAAAGATCTCCTAGGATTCATAATAACACTTACCCTACTT
CTATCCATTGCCATATTTTACCCAAACCTACTAGGAGACCCAGATAACTTCACACCAGCC
AACCCACTATCCACCCCACCCCACATCAAACCAGAATGATATTTCCTATTCGCCTACGCT
ATCCTACGATCTATCCCTAACAAATTAGGAGGCGTACTAGCCCTACTACTCTCCATCTTA
GTATTATTTATCTTACCCCTACTGCATACATCAAAACAACGAACACTAACATTCCGCCCT
ATCACCCAAATATTATTCTGATTATTTGTGGCTAACCTTATAGTATTAACATGAATCGGA
GGAAAACCAGTAGAAAACCCATTCATCATTATCGGCCAAGCATCCTCCATCCTTTACTTT
TTAATCCTACTAGTATTAATACCAATCTCAAACATAATTGAAAATAAAACAACCAATTAA
ACTACTCAAGTAGCTTAATAACCAAAGC
>16870_Pelodiscus_sinensis
ATGgCCACCAaCCTACGAAAAACCCACCCAaTAATTAAAaTCATTAaCAaCTCACTAATT
GACCTACCAAGTCCATCCAACATTTCCATTtGATGAAACTTTGGATCATTATTAGGAGCC
TGCTTAATACTACAAATCATCACAGGCCTATTCCTAGCCATACATTACTCACCAAACATC
TCAACAGCATTCTCGTCAATCGCCCACATTACCCGAGATGTACAATACGGTTGACTAATC
CGCAACATACACGCTAACGGAGCCTCACTATTCTTCATGTGTATCTACCTACATATTGGA
CGAGGCCTATACTATGGGTCCTACCTTTATAAACAAACCTGAAACATTGGGGTAATCCTC
CTACTACTAACCATAGCCACTGCATTCATGGGCTATGTCCTACCATGAGGACAAATATCA
TTCTGAGGCGCCACAGTTATTACAAACCTACTCTCAGCTGTTCCATATATCGGTACTACA
ATAGTGCAATGAGTATGAGGTGGTTTCTCCGTAGACAACGCCACTTTAACACGATTCTTT
ACCCTACATTTTTTACTACCATTCATAATCCTAGGCCTAACCATAATTCACTTACTTTTA
TTACACGAAACAGGATCAAACAACCCAACAGGACTTAACTCAAACATTGACAAAATCCCA
TTCCACCCTTACTTCTCATACAAAGATCTCCTAGGATTCATAATAACACTTACCCTACTT
CTATCCATTGCCATATTTTACCCAAACCTACTAGGAGACCCAGATAACTTCACACCAGCC
AACCCACTATCCACCCCACCCCACATCAAACCAGAATGATATTTCCTATTCGCCTACGCT
ATCCTACGATCTATCCCTAACAAATTAGGAGGCGTACTAGCCCTACTACTCTCCATCTTA
GTATTATTTATCTTACCCCTACTGCATACATCAAAACaACGAACACTAACATTCCGCCCT
ATCACCCAAATATTATTCTGATTATTTGTGGCTAACCTTATAGTATTAACATGAATCGGA
GGAAAACCAGTAGAAAACCCATTCATCATTATCGGCCAAGCATCCTCCATCCTTTACTTT
TTAATCCTACTAGTATTAATACCAATCTCAAACATAATTGAAAATAAAACAACCAATTAA
ACTACTCAAGTAGCTTAATAACCAAAGC
>16871_Pelodiscus_sinensis
ATGGCCACCAaCCTACGAAAAACCCACCCAaTAATTAAAATCATTAACAACTCACTAATt
GACCTACCAAGTCCATCCAACATTTCCATTtGATGAAACTTtGGATCATTATTAGGAGCC
TGCTTAATACTACAAATCATCACAGGCCTATTCCTAGCCATACATTACTCACCAAACATC
TCAACAGCATTCTCGTCAATCGCCCACATTACCCGAGATGTACAATACGGTTGACTAATC
CGCAACATACACGCTAACGGAGCCTCACTATTCTTCATGTGTATCTACCTACATATTGGA
CGAGGCCTATACTATGGGTCCTACCTTTATAAACAAACCTGAAACATTGGGGTAATCCTC
CTACTACTAACCATAGCCACTGCATTCATGGGCTATGTCCTACCATGAGGACAAATATCA
TTCTGAGGCGCCACAGTTATTACAAACCTACTCTCAGCTGTTCCATATATCGGTACTACA
ATAGTGCAATGAGTATGAGGTGGTTTCTCCGTAGACAACGCCACTTTAACACGATTCTTT
ACCCTACATTTTTTACTACCATTCATAATCCTAGGCCTAACCATAATTCACTTACTTTTA
TTACACGAAACAGGATCAAACAACCCAACAGGACTTAACTCAAACATTGACAAAATCCCA
TTCCACCCTTACTTCTCATACAAAGATCTCCTAGGATTCATAATAACACTTACCCTACTT
CTATCCATTGCCATATTTTACCCAAACCTACTAGGAGACCCAGATAACTTCACACCAGCC
AACCCACTATCCACCCCACCCCACATCAAACCAGAATGATATTTCCTATTCGCCTACGCT
ATCCTACGATCTATCCCTAACAAATTAGGAGGCGTACTAGCCCTACTACTCTCCATCTTA
GTATTATTTATCTTACCCCTACTGCATACATCAAAACAACGAACACTAACATTCCGCCCT
ATCACCCAAATATTATTCTGATTATTTGTGGCTAACCTTATAGTATTAACATGAATCGGA
GGAAAACCAGTAGAAAACCCATTCATCATTATCGGCCAAGCATCCTCCATCCTTTACTTT
TTAATCCTACTAGTATTAATACCAATCTCAAACATAATTGAAAATAAAACAACCAATTAA
ACTACTCAAGTAGCTTAATAACCAAAGC
>16872_Pelodiscus_sinensis
ATGgCCACcAaCcTACGAAAAaCCCACCcAaTAATtAAAaTCATtAaCAaCTCACTAATT
GACCTACCAAGTCCATCCAACATTtCCATTtGATGAAACTTTGGATCATTATTAGGAGCC
TGCTTAATACTACAAATCATCACAGGCCTATTCCTAGCCATACATTACTCACCAAACATC
TCAACAGCATTCTCGTCAATCGCCCACATTACCCGAGATGTACAATACGGTTGACTAATC
CGCAACATACACGCTAACGGAGCCTCACTATTCTTCATGTGTATCTACCTACATATTGGA
CGAGGCCTATACTATGGGTCCTACCTTTATAAACAAACCTGAAACATTGGGGTAATCCTC
CTACTACTAACCATAGCCACTGCATTCATGGGCTATGTCCTACCATGAGGACAAATATCA
TTCTGAGGCGCCACAGTTATTACAAACCTACTCTCAGCTGTTCCATATATCGGTACTACA
ATAGTGCAATGAGTATGAGGTGGTTTCTCCGTAGACAACGCCACTTTAACACGATTCTTT
ACCCTACATTTTTTACTACCATTCATAATCCTAGGCCTAACCATAATTCACTTACTTTTA
TTACACGAAACAGGATCAAACAACCCAACAGGACTTAACTCAAACATTGACAAAATCCCA
TTCCACCCTTACTTCTCATACAAAGATCTCCTAGGATTCATAATAACACTTACCCTACTT
CTATCCATTGCCATATTTTACCCAAACCTACTAGGAGACCCAGATAACTTCACACCAGCC
AACCCACTATCCACCCCACCCCACATCAAACCAGAAtGaTATTTCCTATTCGCCTACGCT
ATCCTACGATCTATCCCTAACAAATTAGGaGGcGtACTAGCCCTACTACtCTCCATCTTA
GTATTATTTATCTTACCcCTACtGcATACATCAAAACAACGAACACTAACATTCCGCCCT
ATCACCCAAATATTATTCTGATTATgTGtGGCTAACCTTATAGTATTAACATGAATcGGA
GGAAAACCAGTAGAAAACCCATTCATCATTATcGGCCAAGCATCCTCCATCCTTTACTTT
TTAATCCTACTAGTATTAATACCAATCTCAAACATAAtTGAAAATAAAACAACCaATTAA
ACTACTCAAGTAGCTTAATAACCAAAGC
>16873_Pelodiscus_sinensis
ATGgCCACcAaCcTACGAAAAaCCCACCCAataATtAAAaTCATTAaCAaCTCACTAATt
GACCTACcAAGTCCATCcaACATTtcCATTtGATGAAACTTTGGATCATTATTAGGAGCC
TGCTTAATACTACAAATCATCACAGGCCTATTCCTAGCCATACATTACTCACCAAACATC
TCAACAGCATTCTCGTCAATCGCCCACATTACCCGAGATGTACAATACGGTTGAcTAATC
CGCAACATACACGCTAACGGAGCCTCACTATTCTTCATGTGTATCTACCTACATATTGGA
CGAGGCCTATACTATGGGTCCTACCTTTATAAACAAACCTGAAACATTGGGGTAATCCTC
CTACTACTAACCATAGCCACTGCATTCATGGGCTATGTCCTACCATGAGGACAAATATCA
TTCTGAGGCGCCACAGTTATTACAAACCTACTCTCAGCTGTTCCATATATCGGTACTACA
ATAGTGCAATGAGTATGAGGTGGTTTCTCCGTAGACAACGCCACTTTAACACGATTCTTT
ACCCTACATTTTTTACTACCATTCATAATCCTAGGCCTAACCATAATTCACTTACTTTTA
TTACACGAAACAGGATCAAACAACCCAACAGGACTTAACTCAAACATTGACAAAATCCCA
TTCCACCCTTACTTCTCATACAAAGATCTCCTAGGATTCATAATAACACTTACCCTACTT
CTATCCATCGCCATATTTTACCCAAACCTACTAGGAGATCCAGATAACTTCACACCAGCC
AACCCACTATCCACCCCACCCCACATCAAACCAGAATGATATTTCCTATTCGCCTACGCT
ATCCTACGATCTATCCCTAACAAATTAGGAGGCGTACTAGCCCTACTACTCTCCATCTTA
GTATTATTTATCTTACCCCTACTGCATACATCAAAACAACGAACACTAACATTCCGCCCT
ATCACCCAAATATTATTCTGATTATTTGTGGCTAACCTTATAGTATTAACATGAATCGGA
GGAAAACCAGTAGAAAACCCATTCATCATTATCGGCCAAGCATCCTCCATCCTTTACTTT
TTAATCCTACTAGTATTAATACCAATCTCAAACATAATTGAAAATAAAACAACCAATTAA
ACTACTCAAGTAGCTTAATAACCAAAGC
>16874_Pelodiscus_sinensis
aTGgCCACcAaCcTACGAAAAaCCCACCcAatAatTAAAaTCATTAaCAaCTCACTAaTt
GACcTACcAAGTCcATCcAaCATTtCcATTtGATGAAaCTTtGGATCATtATtAGGAgCc
TGCTTAaTACTACAAATCATCACAGgCCTATtCCTAGCCATACATtACTCACCAAaCATC
TCAACAGCATTCTCGTCAATCGCCCACATtACCCGAGATGTACAATACGGTtGAcTAATC
CGCAACATACACGCTAACGGAGCCTCACTATTCTTCATGTGTATCTACCTACATATTGGA
CGAGGCCTATACTATGGGTCCTACCTTTATAAACAAACCTGAAACATTGGGGTAATCCTC
CTACTACTAACCATAGCCACTGCATTCATGGGCTATGTCCTACCATGAGGACAAATATCA
TTcTGAGGCGCCACAGTTATTACAAACCTACTCTCAGCTGTTCCATATATCGGTACTACA
ATAGTGCAATGAGTATGAGGTGGTTTCTCCGTAGACAACGCCACTTTAACACGATTCTTT
ACCCTACATTTTTTACTACCATTCATAATCCTAGGCCTAACCATAATTCACTTACTTTTA
TTACACGAAACAGGATCAAACAACCCAACAGGACTTAACTCAAACATTGACAAAATCCCA
TTCCACCCTTACTTCTCATACAAAGATCTCCTAGGATTCATAATAACACTTACCCTACTT
CTATCCATCGCCATATTTTACCCAAACCTACTAGGAGATCCAGATAACTTCACACCAGCC
AACCCACTATCCACCCCACCCCACATCAAACCAGAATGATATTTCCTATTCGCCTACGCT
ATCCTACGATCTATCCCTAACAAATTAGGAGGCGTACTAGCCCTACTACTCTCCATCTTA
GTATTATTTATCTTACCCCTACTGCATACATCAAAACAACGAACACTAACATTCCGCCCT
ATCACCCAAATATTATTCTGATTATTTGTGGCTAACCTTATAGTATTAACATGAATCGGA
GGAAAACCAGTAGAAAACCCATTCATCATTATCGGCCAAGCATCCTCCATCCTTTACTTT
TTAATCCTACTAGTATTAATACCAATCTCAAACATAATTGAAAATAAAACAACCAATTAA
ACTACTCAAGTAGCTTAATAACCAAAGC
>16875_Pelodiscus_sinensis
ATGGCCACCAACCTACGAAAAaCCCACCCAaTAATTAAAATCATtAACAACTCACTAATT
GACCTACCAAGTCCATCCAACATTTCCATTtGATGAAACTTTGGATCATTATTAGGAGCC
TGCTTAATACTACAAATCATCACAGGCCTATTCCTAGCCATACATTACTCACCAAACATC
TCAACAGCATTCTCGTCAATCGCCCACATTACCCGAGATGTACAATACGGTTGACTAATC
CGCAACATACACGCTAACGGAGCCTCACTATTCTTCATGTGTATCTACCTACATATTGGA
CGAGGCCTATACTATGGGTCCTACCTTTATAAACAAACCTGAAACATTGGGGTAATCCTC
CTACTACTAACCATAGCCACTGCATTCATGGGCTATGTCCTACCATGAGGACAAATATCA
TTCTGAGGCGCCACAGTTATTACAAACCTACTCTCAGCTGTTCCATATATCGGTACTACA
ATAGTGCAATGAGTATGAGGTGGTTTCTCCGTAGACAACGCCACTTTAACACGATTCTTT
ACCCTACATTTTTTACTACCATTCATAATCCTAGGCCTAACCATAATTCACTTACTTTTA
TTACACGAAACAGGATCAAACAACCCAACAGGACTTAACTCAAACATTGACAAAATCCCA
TTCCACCCTTACTTCTCATACAAAGATCTCCTAGGATTCATAATAACACTTACCCTACTT
CTATCCATCGCCATATTTTACCCAAACCTACTAGGAGACCCAGATAACTTCACACCAGCC
AACCCACTATCCACCCCACCCCACATCAAACCAGAATGATATTTCCTATTCGCCTACGCT
ATCCTACGATCTATCCCTAACAAATTAGGAGGCGTACTAGCCCTACTACTCTCCATCTTA
GTATTATTTATCTTACCCCTACTGCATACATCAAAACAACGAACACTAACATTCCGCCCT
ATCACCCAAATATTATTCTGATTATTTGTGGCTAACCTTATAGTATTAACATGAATCGGA
GGAAAACCAGTAGAAAACCCATTCATCATTATCGGCCAAGCATCCTCCATCCTTTACTTT
TTAATCCTACTAGTATTAATACCAATCTCAAaCATAATTGAAAATAAAACAACCAATTAA
ACTACTCAAGTAGCTTAATAACCAAAGC
>16876_Pelodiscus_sinensis
ATGGCCACCAACcTACGAAAAACCCACCCAATAATTAAAATCATTAACAACTCACTAATT
GACCTACCAAGTCCATCCAACATTTCCATTtGATGAAACTTTGGATCATTATTAGGAGCC
TGCTTAATACTACAAATCATCACAGGCCTATTCCTAGCCATACATTACTCACCAAACATC
TCAACAGCATTCTCGTCAATCGCCCACATTACCCGAGATGTACAATACGGTTGACTAATC
CGCAACATACACGCTAACGGAGCCTCACTATTCTTCATGTGTATCTACCTACATATTGGA
CGAGGCCTATACTATGGGTCCTACCTTTATAAACAAACCTGAAACATTGGGGTAATCCTC
CTACTACTAACCATAGCCACTGCATTCATGGGCTATGTCCTACCATGAGGACAAATATCA
TTCTGAGGCGCCACAGTTATTACAAACCTACTCTCAGCTGTTCCATATATCGGTACTACA
ATAGTGCAATGAGTATGAGGTGGTTTCTCCGTAGACAACGCCACTTTAACACGATTCTTT
ACCCTACATTTTTTACTACCATTCATAATCCTAGGCCTAACCATAATTCACTTACTTTTA
TTACACGAAACAGGATCAAACAACCCAACAGGACTTAACTCAAACATTGACAAAATCCCA
TTCCACCCTTACTTCTCATACAAAGATCTCCTAGGATTCATAATAACACTTACCCTACTT
CTATCCATTGCCATATTTTACCCAAACCTACTAGGAGACCCAGATAACTTCACACCAGCC
AACCCACTATCCACCCCACCCCACATCAAACCAGAATGATATTTCCTATTCGCCTACGCT
ATCCTACGATCTATCCCTAACAAATTAGGAGGCGTACTAGCCCTACTACTCTCCATCTTA
GTATTATTTATCTTACCCCTACTGCATACATCAAAACAACGAACACTAACATTCCGCCCT
ATCACCCAAATATTATTCTGATTATTTGTGGCTAACCTTATAGTATTAACATGAATCGGA
GGAAAACCAGTAGAAAACCCATTCATCATTATCGGCCAAGCATCCTCCATCCTTTACTTT
TTAATCCTACTAGTATTAATACCAATCTCAAACATAATTGAAAATAAAACAACCAATTAA
ACTACTCAAGTAGCTTAATAACCAAAGC
>16877_Pelodiscus_sinensis
ATGGCCACcAacCTACGAAAAaCCCACCCAatAatTaAAATCATTAaCAaCTCACTAATt
GACCTACCAAGTCCATCCAACATTtcCATTtGATGAAACTTTGGATCATTATTAGGAGCC
TGCTTAATACTACAAATCATCACAGGCCTATTCCTAGCCATACATTACTCACCAAACATC
TCAACAGCATTCTCGTCAATCGCCCACATTACCCGAGATGTACAATACGGTTGAcTAATC
CGCAACATACACGCTAACGGAGCCTCACTATTCTTCATGTGTATCTACCTACATATTGGA
CGAGGCCTATACTATGGGTCCTACCTTTATAAACAAACCTGAaACATtGGGGTAATCCTC
CTACTACTAACCATAGCCACTGCATTCATGGGCTATGTCCTACCATGAGGACAAATATCA
TTcTGAGGCGCCACAGTTATTACAAACCTACTCTCAGCTGTTCCATATATCGGTACTACA
ATAGTGCAATGAGTATGAGGTGGTTTCTCCGTAGACAACGCCACTTTAACACGATTCTTT
ACCCTACATTTTTTACTACCATTCATAATCCTAGGCCTAACCATAATTCACTTACTTTTA
TTACACGAAACAGGATCAAACAACCCAACAGGACTTAACTCAAACATTGACAAAATCCCA
TTCCACCCTTACTTCTCATACAAAGATCTCCTAGGATTCATAATAACACTTACCCTACTT
CTATCCATTGCCATATTTTACCCAAACCTACTAGGAGACCCAGATAACTTCACACCAGCC
AACCCACTATCCACCCCACCCCACATCAAACCAGAATGATATTTCCTATTCGCCTACGCT
ATCCTACGATCTATCCCTAACAAATTAGGAGGCGTACTAGCCCTACTACTCTCCATCTTA
GTATTATTTATCTTACCCCTACTGCATACATCAAAACAACGAACACTAACATTCCGCCCT
ATCACCCAAATATTATTCTGATTATTTGTGGCTAACCTTATAGTATTAACATGAATCGGA
GGAAAACCAGTAGAAAACCCATTCATCATTATCGGCCAAGCATCCTCCATCCTTTACTTT
TTAATCCTACTAGTATTAATACCAATCTCAAACATAATTGAAAATAAAACAACCAATTAA
ACTACTCAAGTAGCTTAATAACCAAAGC
>16878_Pelodiscus_sinensis
ATGgCcACcAaCcTACGAAAAaCCCACCCAaTAatTAAAaTCATtaACAaCTCACTAATt
GACCTACcAAGTCcATCcaACATTTCcATTtGATGAAACTTTGGATCATTATTAGGAGCC
TGCTTAATACTACAAATCATCACAGGCCTATTCCTAGCCATACATTACTCACCAAACATC
TCAACAGCATTCTCGTCAATCGCCCACATTACCCGAGATGTACAATACGGTTGACTAATC
CGCAACATACACGCTAACGGAGCCTCACTATTCTTCATGTGTATCTACCTACATATTGGA
CGAGGCCTATACTATGGGTCCTACCTTTATAAACAAACCTGAAACATTGGGGTAATCCTC
CTACTACTAACCATAGCCACTGCATTCATGGGCTATGTCCTACCATGAGGACAAATATCA
TTCTGAGGCGCCACAGTTATTACAAACCTACTCTCAGCTGTTCCATATATCGGTACTACA
ATAGTGCAATGAGTATGAGGTGGTTTCTCCGTAGACAACGCCACTTTAACACGATTCTTT
ACCCTACATTTTTTACTACCATTCATAATCCTAGGCCTAACCATAATTCACTTACTTTTA
TTACACGAAACAGGATCAAACAACCCAACAGGACTTAACTCAAACATTGACAAAATCCCA
TTCCACCCTTACTTCTCATACAAAGATCTCCTAGGATTCATAATAACACTTACCCTACTT
CTATCCATTGCCATATTTTACCCAAACCTACTAGGAGACCCAGATAACTTCACACCAGCC
AACCCACTATCCACCCCACCCCACATCAAACCAGAATGATATTTCCTATTCGCCTACGCT
ATCCTACGATCTATCCCTAACAAATTAGGAGGCGTACTAGCCCTACTACTCTCCATCTTA
GTATTATTTATCTTACCCCTACTGCATACATCAAAACAACGAACACTAACATTCCGCCCT
ATCACCCAAATATTATTCTGATTATTTGTGGCTAACCTTATAGTATTAACATGAATCGGA
GGAAAACCAGTAGAAAACCCATTCATCATTATCGGCCAAGCATCCTCCATCCTTTACTTT
TTAATCCTACTAGTATTAATACCAATCTCAAACATAATTGAAAATAAAACAACCAATTAA
ACTACTCAAGTAGCTTAATAACCAAAGC
>16879_Pelodiscus_sinensis
ATGgCcACcaACcTACGAAAAaccCACCCAatAatTaAAATCATtAaCAaCTCACTAATt
GACcTACcAAGTCcATCcAaCATTTCcATTtGATGAAACTTTGGATCATtATTAGGAGCC
TGCTTAATACTACAAATCATCACAGGCcTATTCCTAGCCATACATTACTCACCAAACATC
TCAACAGCATTCTCGTCAATCGCCCACATTACCCGAGATGTACAATACGGTTGAcTAATC
CGCAACATACACGCTAACGGAGCCTCACTATTCTTCATGTGTATCTACCTACATATTGGA
CGAGGCCTATACTATGGGTCCTACCTTTATAAACAAACCTGAaACATtGGGGTAaTCcTC
CTACTACTAACCATAGCCACTGCATTCATGGGCTATGTCCTACCATGAGGACAAATATCA
TTcTGAGGCGCCACAGTTATTACAAACCTACTCTCAGCTGTTCCATATATCGGTACTACA
ATAGTGCAATGAGTATGAGGTGGTTTCTCCGTAGACAACGCCACTTTAACACGATTCTTT
ACCCTACATTTTTTACTACCATTCATAATCCTAGGCCTAACCATAATTCACTTACTTTTA
TTACACGAAACAGGATCAAACAACCCAACAGGACTTAACTCAAACATTGACAAAATCCCA
TTCCACCCTTACTTCTCATACAAAGATCTCCTAGGATTCATAATAACACTTACCCTACTT
CTATCCATCGCCATATTTTACCCAAACCTACTAGGAGACCCAGATAACTTCACACCAGCC
AACCCACTATCCACCCCACCCCACATCAAACCAGAATGATATTTCCTATTCGCCTACGCT
ATCCTACGATCTATCCCTAACAAATTAGGAGGCGTACTAGCCCTACTACTCTCCATCTTA
GTATTATTTATCTTACCCCTACTGCATACATCAAAACAACGAACACTAACATTCCGCCCT
ATCACCCAAATATTATTCTGATTATTTGTGGCTAACCTTATAGTATTAACATGAATCGGA
GGAAAACCAGTAGAAAACCCATTCATCATTATCGGCCAAGCATCCTCCATCCTTTACTTT
TTAATCCTACTAGTATTAATACCAATCTCAAACATAATTGAAAATAAAACAACCAATTAA
ACTACTCAAGTAGCTTAATAACCAAAGC
>16907_Pelodiscus_sinensis
aTGgCcAccaaccTACGAaAAACCCaCCCAaTaATtaAAaTCATTAaCAACTCAcTAATt
GACCTACCAAGTCCATCCAACATTtCCATTtGATGAAACTTTGGATCATtATTAGGAGCC
TGCTTAaTACTaCAAATCATCACAGgCCTATtCcTAGCCATACATtAcTCACCAAACATC
TCAACAGCATTCTCGTCAATCGccCACATTACCCGAGATGTACAATACGGTtGAcTAATC
CGCAACATACACGcTAACGGAGCCTCACTATTCTTCATGTGTATCTACCTACATATTGGA
CGAGGCCTATACTATGGATCCTACCTTTATAAACAAACCTGAAACATTGGGGTAATCCTC
CTACTACTAACCATAGCCACTGCATTCATGGGCTATGTCCTACCATGAGGACAAATATCA
TTctGAGGCGCCACAGTTATTACAAACCTACTCTCAGCTGTACCATATATCGGTACTACA
ATAGTGCAATGAGTATGAGGTGGTTTCTCCGTAGACAACGCCACTTTAACACGATTCTTT
ACCCTACATTTTTTACTACCATTCATAATCCTAGGCCTAACCATAATTCACTTACTTTTA
TTACACGAAACAGGATCAAACAACCCAACAGGACTTAACTCAAACATTGACAAAATCCCA
TTCCATCCTTACTTCTCATACAAAGATCTCCTAGGATTCATAATAACACTTACCCTACTT
CTATCCATCGCCATATTTTACCCAAACCTATTAGGAGACCCAGATAACTTCACACCAGCC
AACCCACTATCCACCCCACCCCACATCAAACCAGAATGATATTTCCTATTCGCCTACGCT
ATCCTACGATCTATCCCTAACAAATTAGGAGGCGTACTAGCCCTACTACTCTCCATCTTA
GTATTATTTATCTTACCCCTACTACACACATCAAAACAACGAACACTAACATTCCGCCCT
ATCACCCAAACACTATTCTGATTATTTGTGGCTAACCTTATAGTATTAACATGAATCGGA
GGAAAACCAGTAGAAAACCCATTCATCATTATCGGCCAAGCATCCTCCATCCTTTACTTT
TTAATCCTACTAGTATTAATACCAATCTCAAACATAATTGAAAATAAAACAACCAATTAA
ACTACTCAAGTAGCTTAATAACCAAAGC
>16908_Pelodiscus_sinensis
ATGgcCAcCAAccTACGAAAAACcCAccCAaTAaTtAAAATCATTAACAAcTCaCTAAtT
GACcTAcCAAGTCCATCCAACATTtcCATTtGATGAAACTTTGGATCATTATTAGGAGCc
TGCTTAATAcTACAAATCATCACAGGCcTATTcCTAgcCATACAtTACTCACCAAACATc
TCAACAGCATTCTCGTCAATCGcCCACATTAcccGAGATGTACAATACGGTTGAcTAATC
CGCAACATACACGCTAACGGAGCCTCAcTATTcTTCATGtGTATCTACcTACATAtTGGA
CGAGGCcTATACTATGGATCCTACCTTTATAAACAAACCTGAAACATTGGGGTAATCCTC
cTACTACTAACCATAGCCACTGCATTCATGGGcTATGTCCTACCATGAGGACAAATATCA
TTcTGAGGCGCCACAGTTATTACAAACCTACTCTCAGCTGTACCATATATCGGTACTACA
ATAGTGCAATGAGTATGAGGTGGTTTCTCCGTAGACAACGCCACTTTAACACGATTCTTT
ACCCTACATTTTTTACTACCATTCATAATCCTAGGCCTAACCATAATTCACTTACTTTTA
TTACACGAAACAGGATCAAACAACCCAACAGGACTTAACTCAAACATTGACAAAATCCCA
TTCCATCCTTACTTCTCATACAAAGATCTCCTAGGATTCATAATAACACTTACCCTACTT
CTATCCATCGCCATATTTTACCCAAACCTATTAGGAGACCCAGATAACTTCACACCAGCC
AACCCACTATCCACCCCACCCCACATCAAACCAGAATGATATTTCCTATTCGCCTACGCT
ATCCTACGATCTATCCCTAACAAATTAGGAGGCGTACTAGCCCTACTACTCTCCATCTTA
GTATTATTTATCTTACCCCTACTACACACATCAAAaCAACGAACACTAACATTCCGCCCT
ATCACCCAAACACTATTCTGATTATTTGTGGCTAACCTTATAGTATTAACATGAATCGGA
GGAAAACCAGTAGAAAACCCATTCATCATTATCGGCCAAGCATCCTCCATCCTTTACTTT
TTAATCCTACTAGTATTAATACCAATCTCAAACATAATTGAAAATAAAACAACCAATTAA
ACTACTCAAGTAGCTTAATAACCAAAGC
>16909_Pelodiscus_sinensis
aTGGccAccaacCTACGAAAAaCCcACCcAaTaATtaAAaTCATtAaCaACTCAcTAATt
GACcTACcAAGTCcATCcAaCATTTCcATTtGATGAAACTTTGGATCATtATTAGGAGCC
TGCTTAaTACTaCAAATCATCACAGGCCTATtCCTAGCCATACATTACTCACCAAACATC
TCAACAGCATTCTCGTCAATcGCCCACATTACCCGAGATGTACAATACGGTTGAcTAATC
CGCAACATACACGCTAACGGAGCCTCACTATTCTTCATGTGTATCTACCTACATATTGGA
CGAGGCCTATACTATgGATCCTACCTTTATAAACAAACCTGAaACATTGGGGTAaTCCTC
CTACTACTAACCATAGCCACTGCATTCATGGGCTATGTCCTACCATGAGGACAAATATCA
TTcTGAGGCGCCACAGTTATTACAAACCTACTCTCAGCTGTACCATATATCGGTACTACA
ATAGTGCAATGAGTATGAGGTGGTTTCTCCGTAGACAACGCCACTTTAACACGATTCTTT
ACCCTACATTTTTTACTACCATTCATAATCCTAGGCCTAACCATAATTCACTTACTTTTA
TTACACGAAACAGGATCAAACAACCCAACAGGACTTAACTCAAACATTGACAAAATCCCA
TTCCATCCTTACTTCTCATACAAAGATCTCCTAGGATTCATAATAACACTTACCCTACTT
CTATCCATCGCCATATTTTACCCAAACCTATTAGGAGACCCAGATAACTTCACACCAGCC
AACCCACTATCCACCCCACCCCACATCAAACCAGAATGATATTTCCTATTCGCCTACGCT
ATCCTACGATCTATCCCTAACAAATTAGGAGGCGTACTAGCCCTACTACTCTCCATCTTA
GTATTATTTATCTTACCCCTACTACACACATCAAAaCAACGAACACTAACATTCCGCCCT
ATCACCCAAACACTATTCTGATTATTTGTGGCTAACCTTATAGTATTAACATGAATCGGA
GGAAAACCAGTAGAAAACCCATTCATCATTATCGGCCAAGCATCCTCCATCCTTTACTTT
TTAATCCTACTAGTATTAATACCAATCTCAAACATAATTGAAAATAAAACAACCAATTAA
ACTACTCAAGTAGCTTAATAACCAAAGC
>16910_Pelodiscus_sinensis
ATGgCcAcCaaccTACGAAAAaCCCACCcaATAaTtAAaaTCATtAaCAaCTCAcTAaTT
GACcTACcAAGTCcATCcaACATTtCcATTtGATGAAACTTTGGATCATtATTAGGAGCC
TGCTTAATACTaCAAATCATCACAGGCCTatTCCTAGCCATACATTACTCACCAAACATC
TCAACAGCATTCTCGTCAATCGccCACATTACCCGAGATGTACAATACGGTTGACTAATC
CGCAACATACACGCTAACGGAGCCTCACTATTCTTCATGTGTATCTACCTaCATATtGGA
CGAGGCCTATACTATGGATCCTACCTTTATAAACAAACCTGAAACATTGGGGTAATCCTC
CTACTACTAACCATAGCCACTGCATTCATGGGCTATGTCCTACCATGAGGACAAATATCA
TTctGAGGCGCCACAGTTATTACAAACCTACTCTCAGCTGTTCCATATATCGGTACTACA
ATAGTGCAATGAGTATGAGGTGGTTTCTCCGTAGACAACGCCACTTTAACACGATTCTTT
ACCCTACATTTTTTACTACCATTCATAATCCTAGGCCTAACCATAATTCACTTACTTTTA
TTACACGAAACAGGATCAAACAACCCAACAGGACTTAACTCAAACATTGACAAAATCCCA
TTCCATCCTTACTTCTCATACAAAGATCTCCTAGGATTCATAATAACACTTACCCTACTT
CTATCCATCGCCATATTTTACCCAAACCTATTAGGAGACCCAGATAACTTCACACCAGCC
AACCCACTATCCACCCCACCCCACATCAAaCCAGAATGATATTTCCTATTCGCCTACGCT
ATCCTACGATCTATCCCTAACAAATTAGGAGGCGTACTAGCCCTACTACTCTCCATCTTA
GTATTATTTATCTTACCCCTACTACACACATCAAAaCAACGAACACTAACATTCCGCCCT
ATCACCCAAACACTATTCTGATTATTTGTGGCTAACCTTATAGTATTAACATGAATCGGA
GGAAAACCAGTAGAAAACCCATTCATCATTATCGGCCAAGCATCCTCCATCCTTTACTTT
TTAATCCTACTAGTATTAATACCAATCTCAAACATAATTGAAAATAAAaCAACCAATTAA
ACTACTCAAGTAGCTTAATAaCCAAaGC
>16911_Pelodiscus_sinensis
ATggccaccaacCTacGaAAAACCcACCcaATAaTTAAaaTCATtAaCAaCTCacTAATt
GACcTACcAaGTCcATCcAaCATTtCcATTtGATGAAactTTGgATCATtATtAGgAGCc
TgcTTAaTacTACAAaTCATCACAGgCcTATtCcTAGCCATACATtacTCACCAAaCATC
TCAaCAGCATtCTCGTCAATCGCCcACATtACCcGAGATGTACAATACGGTtGacTAATC
cGCAACATACACGCTAACGGAGCcTCACTATtCTTCATGTGTATCTACCTACATATtGGA
CGAGGCCTATACTATGGATCCTaCCTTtATAAACAAaCCTGAAACATTGGGGTAATCCTC
CTACTACTAACCATAGCCACTGCATTCATGGGCTATGTCCTACCATGAGGACAAATATCA
TTCTGAGGCGCCACAGTTATTACAAACCTACTCTCAGCTGTACCATATATCGGTACTACA
ATAGTGCAATGAGTATGAGGTGGTTTCTCCGTAGACAACGCCACTTTAACACGATTCTTT
ACCCTACATTTTTTACTACCATTCATAATCCTAGGCCTAACCATAATTCACTTACTTTTA
TTACACGAAACAGGATCAAACAACCCAACAGGACTTAACTCAAACATTGACAAAATCCCA
TTCCATCCTTACTTCTCATACAAAGATCTCCTAGGATTCATAATAACACTTACCCTACTT
CTATCCATCGCCATATTTTACCCAAACCTATTAGGAGACCCAGATAACTTCACACCAGCC
AACCCACTATCCACCCCACCCCACATCAAACCAGAATGATATTTCCTATTCaCCTACGCT
ATCCTACGATCTATCCCTAACAAATTAGGAGGCGTACTAGCCCTACTACTCTCCATCTTA
GTATTATTTATCTTACCCCTACTACACACATCAAAaCAACGAACACTAACATTCCGCCCT
ATCACCCAAACACTATTCTGATTATTTGTGGCTAACCTTATAGTATTAACATGAATCGGA
GGAAAACCAGTAGAAAACCCATTCATCATTATCGGCCAAGCATCCTCCATCCTTTACTTT
TTAATCCTACTAGTATTAATACCAATCTCAAaCATAATtGAAAaTAAAaCAaCCAaTTAA
aCTACTCAaGTAGCTtAaTAACCAAaGC
>16912_Pelodiscus_sinensis
ATGgCCACCAaCCTACGAAAAaCCcACCcAaTAATtAAAaTCATTAaCAaCTCACTAATT
GACCTACCAAGTCCATCcAACATTtCCATTtGATGAAACTTTGGATCATTATTAGgAGCC
TGCTTAATACTACAAATCATCACAGGCCTATTCCTAGCCATACATTACTCACCAAACATC
TCAACAGCATTCTCGTCAATCGCCCACATTACCCGAGATGTACAATACGGTTGACTAATC
CGCAACATACACGCTAACGGAGCCTCACTATTCTTCATGTGTATCTACCTACATATTGGA
CGAGGCCTATACTATGGATCCTACCTTTATAAACAAACCTGAAACATTGGGGTAATCCTC
CTACTACTAACCATAGCCACTGCATTCATGGGCTATGTCCTACCATGAGGACAAATATCA
TTCTGAGGCGCCACAGTTATTACAAACCTACTCTCAGCTGTACCATATATCGGTACTACA
ATAGTGCAATGAGTATGAGGTGGTTTCTCCGTAGACAACGCCACTTTAACACGATTCTTT
ACCCTACATTTTTTACTACCATTCATAATCCTAGGCCTAACCATAATTCACTTACTTTTA
TTACACGAAACAGGATCAAACAACCCAACAGGACTTAACTCAAACATTGACAAAATCCCA
TTCCATCCTTACTTCTCATACAAAGATCTCCTAGGATTCATAATAACACTTACCCTACTT
CTATCCATCGCCATATTTTACCCAAACCTATTAGGAGACCCAGATAACTTCACACCAGCC
AACCCACTATCCACCCCACCCCACATCAAACCAGAATGATATTTCCTATTCGCCTACGCT
ATCCTACGATCTATCCCTAACAAATTAGGAGGCGTACTAGCCCTACTACTCTCCATCTTA
GTATTATTTATCTTACCCCTACTACACACATCAAAaCAACGAACACTAACATTCCGCCCT
ATCACCCAAACACTATTCTGATTATTTGTGGCTAACCTTATAGTATTAACATGAATCGGA
GGAAAACCAGTAGAAAACCCATTCATCATTATCGGCCAAGCATCCTCCATCCTTTACTTT
TTAATCCTACTAGTATTAATACCAATCTCAAaCATAATTGAAAaTAAAaCAACCAATTAA
ACTACTCAAGTAGCTTAaTAACCAAAGC
>16913_Pelodiscus_sinensis
ATGgcCACcaACcTACGAAAAacCcAcCCAaTaATtaAAATCATtAaCAaCTCAcTAaTt
GACcTACCAAGTCCATCCAaCATTTCcATTtGATGAAACTTTGGATCATtATTAGGAGCC
TGCTTAaTACTACAAATCATCACAggCCTaTTCcTAGCCATACATTACTCACCAAACATC
TCAACAGCATTCTCGTCAATCGCcCACATTACCcGAGATGTACAATACGGTtGACTAATC
CGCAACATACACgCTAACGGAGCCTCACTATTCTTCATGTGTATCTACCTACATATtgGA
CGAgGCCTATACTATGGATCCTACCTTTATAAACAAACCTGAAACATTGGGGTAATCCTC
CTACTACTAACCATAGCCACTGCATTCATGGGTTATGTCCTACCATGAGGACAAATATCA
TTCTGAGGCGCCACAGTTATTACAAACCTACTCTCAGCTGTACCATATATCGGTACTACA
ATAGTGCAATGAGTATGAGGTGGTTTCTCCGTAGACAACGCCACTTTAACACGATTCTTT
ACCCTACATTTTTTACTACCATTCATAATCCTAGGCCTAACCATAATTCACTTACTTTTA
TTACACGAAACAGGATCAAACAACCCAACAGGACTTAACTCAAACATTGACAAAATCCCA
TTCCATCCTTACTTCTCATACAAAGATCTCCTAGGATTCATAATAACACTTACCCTACTT
CTATCCATCGCCATATTTTACCCAAACCTATTAGGAGACCCAGATAACTTCACACCAGCC
AACCCACTATCCACCCCACCCCACATCAAACCAGAATGATATTTCCTATTCGCCTACGCT
ATCCTACGATCTATCCCTAACAAATTAGGAGGCGTACTAGCCCTACTACTCTCCATCTTA
GTATTATTTATCTTACCCCTACTACACACATCAAAaCAACGAACACTAACATTCCGCCCT
ATCACCCAAACACTATTCTGATTATTTGTGGCTAACCTTATAGTATTAACATGAATCGGA
GGAAAACCAGTAGAAAACCCATTCATCATTATCGGCCAAGCATCCTCCATCCTTTACTTT
TTAATCCTACTAGTATTAATACCAATCTCAAACATAATTGAAAaTAAAACAACCAATtAA
ACTACTCAaGTAGCTTAaTAACCAAAGC
>16914_Pelodiscus_sinensis
aTGgcCAcCAACCTACGAAAAaCCcACcCAataAtTaAAaTCATTAaCaACTCACTAATT
GACCTACCAAGTCCATCCAaCATTtCCATTTGATGAAACTTTGGATCatTATTAGGAGCC
TGCTTAATACTACAAATCATCACAGGCCTaTTCcTAGCCATACATTACTCACCAAACATC
TCAACAGCATTCTCGTCAATCGCCCACATTACCcGAGATGTACAATACGGTTGAcTAATC
CGCAACATACACGCTAACGGAGCcTCACTATTCTTCATGTGTATCTACCTACATAttGGA
CGAGGCCTATACTATGGATCCTACCTTTATAAACAAACCTGAAACATTGGGGTAATCCTC
CTACTACTAACCATAGCCAcTGCATTCATGGGCTATGTCCTACCATGAGGACAAATATCA
TTCTGAGGCGCCACAGTTATTACAAACCTACTCTCAGCTGTTCCATATATCGGTACTACA
ATAGTGCAATGAGTATGAGGTGGTTTCTCCGTAGACAACGCCACTTTAACACGATTCTTT
ACCCTACATTTTTTACTACCATTCATAATCCTAGGCCTAACCATAATTCACTTACTTTTA
TTACACGAAACAGGATCAAACAACCCAACAGGACTTAACTCAAACATTGACAAAATCCCA
TTCCATCCTTACTTCTCATACAAAGATCTCCTAGGATTCATAATAACACTTACCCTACTT
CTATCCATCGCCATATTTTACCCAAACCTATTAGGAGACCCAGATAACTTCACACCAGCC
AACCCACTATCCACCCCACCCCACATCAAACCAGAATGATATTTCCTATTCGCCTACGCT
ATCCTACGATCTATCCCTAACAAATTAGGAGGCGTACTAGCCCTACTACTCTCCATCTTA
GTATTATTTATCTTACCCCTACTACACACATCAAAaCAACGAACACTAACATTCCGCCCT
ATCACCCAAaCACTATTCTGATTATTTGTGGCTAACCTTATAGTATTAACATGAATCGGA
GGAAAACCAGTAGAAAACCCATTCATCATTATCGGCCAAGCATCCTCCATCCTTTACTTT
TTAATCCTACTAGTATTAATACCAATCTCAAACATAATTGAAAaTAAAACAACCAATTAA
ACTACTCAAGTAGCTTAATAACCAAAGC
>16915_Pelodiscus_sinensis
ATGgcCACcAACctACGAAAAacCcAcCcAaTaATTaAAATCATTAaCaACTCACTAATT
GACCTACcAAGTCCATCcaACATTTCcATTtGATGAAACTTTGGATCATtATTAGGAGCC
TGCTTAATACTACAAATCATCACAGGCCTaTTCcTAGCCATACATTACTCACCAAACATC
TCAACAGCATTCTCGTCAATCGCCCACATTACCcGAGATGTACAATACGGTtGACTAATC
CGCAACATACACGCTAACGGAGCCTCACTATTCTTCATGTGTATCTACCTACATAtTgGA
CGAGGCCTATACTATGGATCCTACCTTTATAAACAAACCTGAaACATTGGGGTAATCCTC
CTACTACTAACCATAGCCACTGCATTCATGGGCTATGTCCTACCATGAGGACAAATATCA
TTCTGAGGCGCCACAGTTATTACAAACCTACTCTCAGCTGTACCATATATCGGTACTACA
ATAGTGCAATGAGTATGAGGTGGTTTCTCCGTAGACAACGCCACTTTAACACGATTCTTT
ACCCTACATTTTTTACTACCATTCATAATCCTAGGCCTAACCATAATTCACTTACTTTTA
TTACACGAAACAGGATCAAACAACCCAACAGGACTTAACTCAAACATTGACAAAATCCCA
TTCCATCCTTACTTCTCATACAAAGATCTCCTAGGATTCATAATAACACTTACCCTACTT
CTATCCATCGCCATATTTTACCCAAACCTATTAGGAGACCCAGATAACTTCACACCAGCC
AACCCACTATCCACCCCACCCCACATCAAACCAGAATGATATTTCCTATTCGCCTACGCT
ATCCTACGATCTATCCCTAACAAATTAGGAGGCGTACTAGCCCTACTACTCTCCATCTTA
GTATTATTTATCTTACCCCTACTACACACATCAAAaCAACGAACACTAACATTCCGCCCT
ATCACCCAAACACTATTCTGATTATTTGTGGCTAACCTTATAGTATTAACATGAATCGGA
GGAAAACCAGTAGAAAACCCATTCATCATTATCGGCCAAGCATCCTCCATCCTTTACTTT
TTAATCCTACTAGTATTAATACCAATCTCAAACATAATTGAAAaTAAAaCAACCAATTAA
aCTACTCAAGTAGCTTAaTAACCAAAGC
>16916_Pelodiscus_sinensis
ATGgCcACCAACCTACGAAAAaCCcACCcAaTAATTAAAATCATtAACAaCTCACTAATT
GACCTACCAAGTCCATCCAACATTTCCATTtGATGAAACTTTGGATCATTATTAGGAGCC
TGCTTAATACTACAAATCATCACAGGCCTATTCCTAGCCATACATTACTCACCAAACATC
TCAACAGCATTCTCGTCAATCGCCCACATTACCCGAGATGTACAATACGGTTGACTAATC
CGCAACATACACGCTAACGGAGCCTCACTATTCTTCATGTGTATCTACCTACATATTGGA
CGAGGCCTATACTATGGATCCTACCTTTATAAACAAACCTGAAACATTGGGGTAATCCTC
CTACTACTAACCATAGCCACTGCATTCATGGGCTATGTCCTACCATGAGGACAAATATCA
TTCTGAGGCGCCACAGTTATTACAAACCTACTCTCAGCTGTTCCATATATCGGTACTACA
ATAGTGCAATGAGTATGAGGTGGTTTCTCCGTAGACAACGCCACTTTAACACGATTCTTT
ACCCTACATTTTTTACTACCATTCATAATCCTAGGCCTAACCATAATTCACTTACTTTTA
TTACACGAAACAGGATCAAACAACCCAACAGGACTTAACTCAAACATTGACAAAATCCCA
TTCCATCCTTACTTCTCATACAAAGATCTCCTAGGATTCATAATAACACTTACCCTACTT
CTATCCATCGCCATATTTTACCCAAACCTATTAGGAGACCCAGATAACTTCACACCAGCC
AACCCACTATCCACCCCACCCCACATCAAACCAGAATGATATTTCCTATTCGCCTACGCT
ATCCTACGATCTATCCCTAACAAATTAGGAGGCGTACTAGCCCTACTACTCTCCATCTTA
GTATTATTTATCTTACCCCTACTACACACATCAAAaCAACGAACACTAACATTCCGCCCT
ATCACCCAAaCACTATTCTGATTATTTGTGGCTAACCTTATAGTATTAACATGAATCGGA
GGAAAACCAGTAGAAAACCCATTCATCATTATCGGCCAAGCATCCTCCATCCTTTACTTT
TTAATCCTACTAGTATTAATACCAATCTCAAaCATAATTGAAAaTAAAaCAaCCAaTTAA
ACTACTCAaGTAGCTTAaTAACCAAaGC
>16917_Pelodiscus_sinensis
------------------------------------------------------------
------------------------TCCaTTTGATGaAACTTTGGATCATTATTAGGAGCC
TGCTTAATACTACaAATCATCACAGGCCTATTCCTAGCCATACATTACTCACCAAAcATC
TCAACAGCATTCTCGTCAATCGCCCACATTACCCGAGAtGTACAATACGGTTGACTAATC
CGCAACATACACGCTAACGGAGCCTCACTATTCTTCATGTGTATCTACCTACATATTGGA
CGAGGCCTATACTATGGATCCTACCTTTATAAACAAACCTGAAACATTGGGGTAATCCTC
CTACTACTAACCATAGCCACTGCATTCATGGGCTATGTCCTACCATGAGGACAAATATCA
TTCTGAGGCGCCACAGTTATTACAAACCTACTCTCAGCTGTACCATATATCGGTACTACA
ATAGTGCAATGAGTATGAGGTGGTTTCTCCGTAGACAACGCCACTTTAACACGATTCTTT
ACCCTACATTTTTTACTACCATTCATAATCCTAGGCCTAACCATAATTCACTTACTTTTA
TTACACGAAACAGGATCAAACAACCCAACAGGACTTAACTCAAACATTGACAAAATCCCA
TTCCATCCTTACTTCTCATACAAAGATCTCCTAGGATTCATAATAATACTTACCCTACTT
CTATCCATCGCCATATTTTACCCAAACCTATTAGGAGACCCAGATAACTTCACACCAGCC
AACCCACTATCCACCCCACCCCACATCAAACCAGAATGATATTTCCTATTCGCCTACGCT
ATCCTACGATCTATCCCTAACAAATTAGGAGGCGTACTAGCCCTACTACTCTCCATCTTA
GTATTATTTATCTTACCCCTACTACACACATCAAAACAACGAACACTAACATTCCGCCCT
ATCACCCAAACACTATTCTGATTATTTGTGGCTAACCTTATAGTATTAACATGAATCGGA
GGAAAACCAGTAGAAAACCCATTCATCATTATCGGCCAAGCATCCTCCATCCTTTACTTT
TTAATCCTACTAGTATTAATACCAATCTCAAACATAATTGAAAATAAAACAACCAATTAA
ACTACTCAAGTAGCTTAATAACCAAAGC
>16918_Pelodiscus_sinensis
ATGGCCACCAAcCTACGAAAAaCCcACCcAATAATTAAAATCATTAACAACTCACTAATT
GACCTACCAAGTCCATCCAACATTTCCATTTGATGAAACTTTGGATCATTATTAGGAGCC
TGCTTAATACTACAAATCATCACAGGCCTATTCCTAGCCATACATTACTCACCAAACATC
TCAACAGCATTCTCGTCAATCGCCCACATTACCCGAGATGTACAATACGGTTGACTAATC
CGCAACATACACGCTAACGGAGCCTCACTATTCTTCATGTGTATCTACCTACATATTGGA
CGAGGCCTATACTATGGATCCTACCTTTATAAACAAACCTGAAACATTGGGGTAATCCTC
CTACTACTAACCATAGCCACTGCATTCATGGGCTATGTCCTACCATGAGGACAAATATCA
TTCTGAGGCGCCACAGTTATTACAAACCTACTCTCAGCTGTACCATATATCGGTACTACA
ATAGTGCAATGAGTATGAGGTGGTTTCTCCGTAGACAACGCCACTTTAACACGATTCTTT
ACCCTACATTTTTTACTACCATTCATAATCCTAGGCCTAACCATAATTCACTTACTTTTA
TTACACGAAACAGGATCAAACAACCCAACAGGACTTAACTCAAACATTGACAAAATCCCA
TTCCATCCTTACTTCTCATACAAAGATCTCCTAGGATTCATAATAACACTTACCCTACTT
CTATCCATCGCCATATTTTACCCAAACCTATTAGGAGACCCAGATAACTTCACACCAGCC
AACCCACTATCCACCCCACCCCACATCAAACCAGAATGATATTTCCTATTCGCCTACGCT
ATCCTACGATCTATCCCTAACAAATTAGGAGGCGTACTAGCCCTACTACTCTCCATCTTA
GTATTATTTATCTTACCCCTACTACACACATCAAAACAACGAACACTAACATTCCGCCCT
ATCACCCAAACACTATTCTGATTATTTGTGGCTAACCTTATAGTATTAACATGAATCGGA
GGAAAACCAGTAGAAAACCCATTCATCATTATCGGCCAAGCATCCTCCATCCTTTACTTT
TTAATCCTACTAGTATTAATACCAATCTCAAACATAATTGAAAATAAAACAACCAATTAA
ACTACTCAAGTAGCTTAATAACCAAAGC
>ZMB38_Pelodiscus_sinensis
------------------------------------------------------------
--------------------------------------------------------AGCC
TGCTTAATACTACAAATCATCACAGGCCTATTCCTAGCCATACATTACTcaccaaacatc
tcaacagcattctcgtcaatcgcccacattacccgagatgtacaatacggttgactaatc
cgcAACATACACGCTAACGGAGCCTCACTATTCTTCATGTGTATCTACCTACATATTGGA
CGGGGCCTATACTATGGATCCTACCTTTATAAACAAACCTGAAACATTGGGGTAATCCTC
CTACTACTAACCATAGCCACTGCATTCATGGGCTATgtccTaCCATGAGGACAAATATCA
TTCTGaGGyGCyaCaGTTATTaCaaaaCTACTCTCAGCTGTTCCATATATCGGTACTACA
ATAGTGCAATGAGTATGAGGTGGTTTCTCCGTAGACAACGCTACTTTAACACGATTCTTT
ACCCTACATTTTTTACTGCCATTcataatcctaggcctaaccataattcacttactttta
ttacacgaaacaggctcaaacaACCCAACAGGACTTAACTCAAACATTGACAAAATCCCA
TTCCACCCTTACTTCTCATACAAAGATCTCCTAGGATTCATAATAACACTTACCCTACTT
CTATCCATCACCATATTTTACCCAAACCTACTAggagacccagataacttcacaccagcC
AACCCACTATCCACCCCACCCCACATCAAACCAGAATGATATTTTCTATTCGCCTACGCT
ATCCTAcGaTCTATCCCTAACAaATTAGgaGgCGtaCTAGCCCTACTACTCTCCATCTTA
GTATTATNNNNNNTACCCCTACTACACACATCAAAACAACGAACAATAACATTCCGCCCC
ATCACCCAAACACTATTCTGATTATTTGTAgctaaccttatagtattaacatgaatcgga
ggaaaaccagtagaaaacccattcatcattatcggcCAAGCATCCTCCATCTTTTACTTT
TTAAtcctactagtattaataccaatctcaaacataattgaaaataaaa-----------
----------------------------
