# Supplementary material for: A new species of Pelodiscus from northeastern Indochina (Testudines, Trionychidae)
Source: Zookeys. 2019 Feb 13;(824):71–86. doi: 10.3897/zookeys.824.31376 (PMC6382751; doi:10.3897/zookeys.824.31376)
Supplement: Supplementary material 3 [file zookeys-824-071-s003.fas]

>15734_Pelodiscus_variegatus
CGGCATTATCCGAATTATATCAACCACTAACTTCTTATCAAAAACACCATATTACCCATT
CATAATTCTAGCATTATGAGGAATTATCATAACGAGCCTAATCTGCCTACGCCAAACAGA
CCTAAAATCACTAATCGCCTACTCATCAGTGAGCCATATAGGCCTTGTTACCGCTGCAAC
ACTTACACAAACAGAATGAGCCTACACTGGGGCCATCACCCTTATAATTGCCCACGGCCT
AACATCATCATTATTATTTTGCTTAGCTAATACAAACTACGAACGAATCCACAGCCGAAC
ACTATTATTAACCCAAAATATACAACTATTACTCCCCCTAATAGGTACATGATGACTACT
AGCTAGCCTAACCAATATAGCTCTCCCACCCACCATTAATCTTATAGGTGAATTAACAAT
TATCACATCACTCTTCAACTGATCTAACACTACAATCATCATTACAGGATTAGGCACCCT
GATCACCGCCACCTATACCTTACATATATTCTCCTCAACCCAATGGGGAGAATTACCACA
ACACATTAAAATTATAACACCATCACATACACGAGAACATCTCATTATAACACTCCACAT
CCTACCCATAACACTACTAATAATAAAACCAGAACTAATCTGAGGTCCACTCTACTGTTA
ATGTAGTTTAAAATAAAATATTAGACTGTGGCTCTAAAGACAGAAGTTTAAACCTTCTTA
TAAACCGAGAAAGTAATAATAGAAACTGCTAATTCCTATTGCCTGAGATTAAATTCACAG
CTTTCTCACTTTCAAAGGATAACAGCTTAATCCACTGGTTTTAGGAACCACAACCtCT
>15735_Pelodiscus_variegatus
CGGCATTATCCGAATTATATCAACCACTAACTTCTTATCAAAAACACCATATTACCCATT
CATAATTCTAGCATTATGAGGAATTATCATAACGAGCCTAATCTGCCTACGCCAAACAGA
CCTAAAATCACTAATCGCCTACTCATCAGTGAGCCATATAGGCCTTGTTACCGCTGCAAC
ACTTACACAAACAGAATGAGCCTACACTGGGGCCATCACCCTTATAATTGCCCACGGCCT
AACATCATCATTATTATTTTGCTTAGCTAATACAAACTACGAACGAATCCACAGCCGAAC
ACTATTATTAACCCAAAATATACAACTATTACTCCCCCTAATAGGTACATGATGACTACT
AGCTAGCCTAACCAATATAGCTCTCCCACCCACCATTAATCTTATAGGTGAATTAACAAT
TATCACATCACTCTTCAACTGATCTAACACTACAATCATCATTACAGGATTAGGCACCCT
AATCACCGCCACCTATACCTTACATATATTCTCCTCAACCCAATGGGGAGAATTACCACA
ACACATTAAAATTATAACACCATCACATACACGAGAACATCTCATTATAACACTCCACAT
CCTACCCATAACACTACTAATAATAAAACCAGAACTAATCTGAGGTCCACTCTACTGTTA
ATGTAGTTTAAAATAAAATATTAGACTGTGGCTCTAAAGACAGAAGTTTAAACCTTCTTA
TAAACCGAGAAAGTAATAATAGAAACTGCTAATTCCTATTGCCTGAGATTAAATTCACAG
CTTTCTCACTTTCAAAGGATAACAGCTTAATCCACTGGTTTTAGGAACCACAACCTCT
>D_44045_Pelodiscus_variegatus
CGGCATTATCCGAATTATATCAACCACTAACTTCTTATCAAAAACACCATATTACCCATT
CATAATTCTAGCATTATGAGGAATTATCATAACGAGCCTAATCTGCCTACGCCAAACAGA
CCTAAAATCACTAATCGCCTACTCATCAGTGAGCCATATAGGCCTTGTTACCGCTGCAAC
ACTTACACAAACAGAATGAGCCTACACCGGGGCCATCACCCTTATAATTGCTCACGGCCT
AACATCATCATTATTATTTTGCTTAGCTAATACAAACTACGAACGAATCCACAGCCGAAC
ACTATTATTAACCCAAAATATACAACTATTACTCCCCCTAATAGGTACATGATGACTACT
AGCTAGCCTAACCAATATAGCTCTCCCACCCACCATTAATCTTATAGGTGAATTAACAAT
TATCACATCACTCTTCAACTGATCTAACACTACAATCATCATTACAGGATTAGGCACCCT
AATCACCGCCACCTATACCTTACATATATTCTCCTCAACCCAATGGGGAGAATTACCACA
ACACATTAAAATTATAACACCATCACATACACGAGAACATCTCATTATAACACTCCACAT
CCTACCCATAACACTACTAATAATAAAACCAGAACTAATCTGAGGTCCACTCTACTGTTA
ATGTAGTTTAAAATAAAATATTAGACTGTGGCTCTAAAGACAGAAGTTTAAACCTTCTTA
TAAACCGAGAAAGTAATAATAGAAACTGCTAATTCCTATTGCCTGAGATTAAATTCACAG
CTTTCTCACTTTCAAAGGATAACAGCTTAATCCACTGGTTTTAGGAACCACAACCTCT
>D_42534_Pelodiscus_variegatus
CGGCATTATCCGAATTATATCAACCACTAACTTCTTATCAAAAACACCATATTACCCATT
CATAATTCTAGCATTATGAGGAATTATCATAACGAGCCTAGTCTGCCTACGCCAAACAGA
CCTAAAATCACTAATCGCCTACTCATCAGTGAGCCATATAGGCCTTGTTACCGCTGCAAC
ACTTACACAAACAGAATGAGCCTACACTGGGGCCATCACCCTTATAATTGCCCACGGCCT
AACATCATCATTATTATTTTGCTTAGCTAATACAAACTACGAACGAATCCACAGCCGAAC
ACTATTATTAACCCAAAATATACAACTATTACTCCCCCTAATAGGTACATGATGACTACT
AGCTAGCCTAACCAATATAGCTCTCCCACCCACCATTAATCTTATAGGTGAATTAACAAT
TATCACATCACTCTTCAACTGATCTAACACTACAATCATCATTACAGGATTAGGCACCCT
AATCACCGCCACCTATACCTTACATATATTCTCCTCAACCCAATGGGGAGAATTACCACA
ACACATTAAAATTATAACACCATCACATACACGAGAACATCTCATTATAACACTCCACAT
CCTACCCATAACACTACTAATAATAAAACCAGAACTAATCTGAGGTCCACTCTACTGTTA
ATGTAGTTTAAAATAAAATATTAGACTGTGGCTCTAAAGACAGAAGTTTAAACCTTCTTA
TAAACCGAGAAAGTAATAATAGAAACTGCTAATTCCTATTGCCTGAGATTAAATTCACAG
CTTTCTCACTTTCAAAGGATAACAGCTTAATCCACTGGTTTTAGGAACCACAACCTCT
>6032_Pelodiscus_axenaria
-GGCATTATCCGAATTATATCGACCACTAATTTCTTATCAAAAACACCATATTACCCATT
CATGATTTTAGCATTATGAGGAATTATCATAACAAGCCTAATCTGCCTACGCCAAACAGA
CCTAAAATCACTAATCGCTTACTCATCCGTAAGCCATATAGGCCTTGTTACTGCTGCAAC
ACTTACACAAACAGAATGAGCCTACACCGGAGCCATCACCCTTATAATTGCCCACGGCCT
AACATCATCATTATTATTTTGTCTAGCTAATACAAACTACGAACGAATCCACAGCCGAAC
ATTACTATTAACCCAAAACATACAACTATTACTCCCTCTAATAGGTACATGATGACTACT
AGCTAGCTTAACCAATATAGCTCTTCCACCAACCATCAATCTCATGGGAGAATTAACAAT
TATTACATCACTATTCAATTGATCTAGCACCACAATTATCATTACAGGATTAGGCACTTT
AATCACTGCCACCTATACCTTACATATATTCTCCTCGACCCAATGGGGAGAATTACCACA
ACACATCAAGATCATAACACCATCACACACACGAGAACATCTCATTATAATACTCCACAT
CCTACCCATAATATTATTAATAGTAAAACCAGAACTAATCTGAGGCTCACCCTACTGTTA
ATATAGTTTAAAGTCAAACATTAGACTGTGGCTCTAAAAaTAGAAGTTTAAACCTTCTTA
TAAACCGAGAAAGTAATAATAGGGACTGCTAATTTCTATTGCCTGAGATTAAATTCACAG
CTTTCTCACTTTCAAAGGATAACAGCT--ATCCACTGGTTTTAGGAACCACAACCTCT
>16887_Pelodiscus_axenaria
CGGCATTATCCGAATTATATCGACCACTAATTTCTTATCAAAAACACCATATTACCCATT
CATGGTTTTAGCATTGTGAGGAATTATCATAACAAGCCTAATCTGCCTACGCCAAACAGA
CCTAAAATCATTAATCGCTTACTCATCCGTAAGCCATATAGGCCTTGTTACCGCTGCAAC
ACTTACACAAACAGAATGAGCCTACACCGGAGCCATCACCCTTATAATTGCCCACGGCCT
AACATCATCATTATTATTTTGTCTAGCTAATACAAACTACGAACGAATCCACAGCCGAAC
ATTACTATTAACCCAAAACATACAACTATTACTCCCTCTAATGGGTACATGATGACTACT
AGCTAGCTTAACCAATATAGCTCTTCCACCAACCATCAATCTCATGGGAGAATTAACAAT
TATTACATCACTATTCAATTGATCTAACACCACAATTATCATTACAGGGTTAGGCACTCT
AATCACTGCCACCTATACCTTACATATGTTCTCCTCGACCCAGTGGGGAGAATTACCACA
ACATATTAAAATCATAACACCATCACACACACGAGAACATCTCATTATAATACTCCACAT
CCTACCCATAATATTATTAATAGTAAAACCAGAACTAATCTGAGGCTCACCCTACTGTTA
ATATAGTTTAAAGTCAAACATTAGACTGTGGCTCTAAAAATAGAAGTTTAAACCTTCTTA
TAAACCGAGAAAGTAATAATAGGGACTGCTAATTTCTATTGCCTGAGATTAAATTCACAG
CTTTCTCACTTTCAAAGGATAACAGCT--ATCCACTGGTTTTAGGAAcCACAACCTCT
>16888_Pelodiscus_axenaria
CGGCATTATCCGAATTATATCGACCACTAATTTCTTATCAAAAACACCATATTACCCATT
CATGGTTTTAGCATTGTGAGGAATTATCATAACAAGCCTAATCTGCCTACGCCAAACAGA
CCTAAAATCATTAATCGCTTACTCATCCGTAAGCCATATAGGCCTTGTTACCGCTGCAAC
ACTTACACAAACAGAATGAGCCTACACCGGAGCCATCACCCTTATAATTGCCCACGGCCT
AACATCATCATTATTATTTTGTCTAGCTAATACAAACTACGAACGAATCCACAGCCGAAC
ATTACTATTAACCCAAAACATACAACTATTACTCCCTCTAATGGGTACATGATGACTACT
AGCTAGCTTAACCAATATAGCTCTTCCACCAACCATCAATCTCATGGGAGAATTAACAAT
TATTACATCACTATTCAATTGATCTAACACCACAATTATCATTACAGGGTTAGGCACTCT
AATCACTGCCACCTATACCTTACATATGTTCTCCTCGACCCAGTGGGGAGAATTACCACA
ACATATTAAAATCATAACACCATCACACACACGAGAACATCTCATTATAATACTCCACAT
CCTACCCATAATATTATTAATAGTAAAACCAGAACTAATCTGAGGCTCACCCTACTGTTA
ATATAGTTTAAAGTCAAACATTAGACTGTGGCTCTAAAAATAGAAGTTTAAACCTTCTTA
TAAACCGAGAAAGTAATAATAGGGACTGCTAATTTCTATTGCCTGAGATTAAATTCACAG
CTTTCTCACTTTCAAAGGATAACAGCT--ATCCACTGGTTTTAGGAACCACAACCTCT
>16889_Pelodiscus_axenaria
CGGCATTATCCGAATTATATCGACCACTAATTTCTTATCAAAAACACCATATTACCCATT
CATGGTTTTAGCATTGTGAGGAATTATCATAACAAGCCTAATCTGCCTACGCCAAACAGA
CCTAAAATCATTAATCGCTTACTCATCCGTAAGCCATATAGGCCTTGTTACcGCTGCAAC
ACTTACACAAACAGAATGAGCCTACACCGGAGCCATCACCCTTATAATTGCCCACGGCCT
AACATCATCATTATTATTTTGTCTAGCTAATACAAACTACGAACGAATCCACAGCCGAAC
ATTACTATTAACCCAAAACATACAACTATTACTCCCTCTAATGGGTACATGATGACTACT
AGCTAGCTTAACCAATATAGCTCTTCCACCAACCATCAATCTCATGGGAGAATTAACAAT
TATTACATCACTATTCAATTGATCTAACACCACAATTATCATTACAGGGTTAGGCACTCT
AATCACTGCCACCTATACCTTACATATGTTCTCCTCGACCCAGTGGGGAGAATTACCACA
ACATATTAAAATCATAACACCATCACACACACGAGAACATCTCATTATAATACTCCACAT
CCTACCCATAATATTATTAATAGTAAAACCAGAACTAATCTGAGGCTCACCCTACTGTTA
ATATAGTTTAAAGTCAAACATTAGACTGTGGCTCTAAAAATAGAAGTTTAAACCTTCTTA
TAAACCGAGAAAGTAATAATAGGGACTGCTAATTTCTATTGCCTGAGATTAAATTCACAG
CTTTCTCACTTTCAAAGGATAACAGCT--ATCCACTGGTTTTAGGAACcacAACctct
>16890_Pelodiscus_axenaria
CGGCAtTATCcGAATTATATCGACCACTAATTTCTTATCAAAAACACCATATTACCCATT
CATGGTTTTAGCATTGTGAGGAATTATCATAACAAGCCTAATCTGCCTACGCCAAACAGA
CCTAAAATCATTAATCGCTTACTCATCCGTAAGCCATATAGGCCTTGTTACCGCTGCAAC
ACTTACACAAACAGAATGAGCCTACACCGGAGCCATCACCCTTATAATTGCCCACGGCCT
AACATCATCATTATTATTTTGTCTAGCTAATACAAACTACGAACGAATCCACAGCCGAAC
ATTACTATTAACCCAAAACATACAACTATTACTCCCTCTAATGGGTACATGATGACTACT
AGCTAGCTTAACCAATATAGCTCTTCCACCAACCATCAATCTCATGGGAGAATTAACAAT
TATTACATCACTATTCAATTGATCTAACACCACAATTATCATTACAGGGTTAGGCACTCT
AATCACTGCCACCTATACCTTACATATGTTCTCCTCGACCCAGTGGGGAGAATTACCACA
ACATATTAAAATCATAACACCATCACACACACGAGAACATCTCATTATAATACTCCACAT
CCTACCCATAATATTATTAATAGTAAAACCAGAACTAATCTGAGGCTCACCCTACTGTTA
ATATAGTTTAAAGTCAAACATTAGACTGTGGCTCTAAAAATAGAAGTTTAAACCTTCTTA
TAAACCGAGAAAGTAATAATAGGGACTGCTAATTTCTATTGCCTGAGATTAAATTCACAG
CTTTCTCACTTTCAAaGGATAaCAGCT--ATCCACTGGTTTTAGGAACcACaacctct
>HQ116584_Pelodiscus axenaria
CGGCATTATCCGAATTATATCAACCACTAATTTCTTATCAAAAACACCATATTACCCATT
CATGGTTTTAGCATTATGAGGAATTATCATAACAAGCCTAATCTGCCTACGCCAAACAGA
CCTAAAATCACTAATCGCCTACTCATCCGTAAGCCATATAGGCCTTGTTACCGCTGCAAC
ACTTACACAAACAGAATGAGCCTACACCGGAGCCATCACCCTTATAATTGCCCACGGCCT
AACATCATCATTATTATTTTGTCTAGCTAATACAAACTACGAACGAATCCACAGCCGAAC
ATTACTATTAACCCAAAACATACAACTATTACTCCCTCTAATAGGTACATGATGACTACT
AGCTAGCTTAACCAATATAGCTCTTCCACCAACCATCAATCTCATGGGAGAATTAACAAT
TATTACATCACTATTCAATTGATCTAACACCACAATTATCATTACAGGATTAGGCACTCT
AATCACTGCCACCTATACCTTACATATGTTCTCCTCGACCCAATGAGGAGAACTACCACA
ACACATTAAAATCATAACACCATCACACACACGAGAACATCTCATTATAATACTCCACAT
CCTACCCATAATATTATTAATAATAAAACCAGAACTAATCTGAGGCTCACCCTACTGTTA
A-----------------------------------------------------------
------------------------------------------------------------
----------------------------------------------------------
>HQ116585_Pelodiscus axenaria
CGGCATTATCCGAATTATATCAACCACTAATTTCTTATCAAAAACACCATATTACCCATT
CATGATTTTAGCATTATGAGGAATTATCATAACAAGCCTAATCTGCCTACGCCAAACAGA
CCTAAAATCACTAATCGCCTACTCATCCGTAAGCCATATAGGCCTTGTTACCGCTGCAAC
ACTTACACAAACAGAATGAGCCTACACCGGAGCCATCACCCTTATAATTGCCCACGGCCT
AACATCATCATTATTATTTTGTCTAGCTAATACAAACTACGAACGAATCCACAGCCGAAC
ATTACTATTAACCCAAAACATACAACTATTACTCCCTCTAATAGGTACATGATGACTACT
AGCTAGCTTAACCAATATAGCTCTTCCACCAACCATCAATCTCATGGGAGAATTAACAAT
TATTACATCACTATTCAATTGATCTAACACCACAATTATCATTACAGGATTAGGCACTCT
AATCACTGCCACCTATACCTTACATATGTTCTCCTCGACCCAATGAGGAGAACTACCACA
ACACATTAAAATCATAACACCATCACACACACGAGAACATCTCATTATAATACTCCACAT
CCTACCCATAATATTATTAATAATAAAACCAGAACTAATCTGAGGCTCACCCTACTGTTA
A-----------------------------------------------------------
------------------------------------------------------------
----------------------------------------------------------
>HQ116586_Pelodiscus axenaria
CGGCATTATCCGAATTATATCGACCACTAATTTCTTATCAAAAACACCATATTACCCATT
CATGATTTTAGCATTATGAGGAATTATCATAACAAGCCTAATCTGCCTACGCCAAACAGA
CTTAAAATCACTAATCGCCTACTCATCCGTAAGCCATATAGGCCTTGTTACCGCTGCAAC
ACTTACACAAACAGAATGAGCCTACACCGGAGCCATCACCCTTATAATTGCCCACGGCCT
AACATCATCATTATTATTTTGTCTAGCTAATACAAACTACGAACGAATCCACAGCCGAAC
ATTACTATTAACCCAAAACATACAACTATTACTCCCTCTAATAGGCACATGATGACTACT
AGCTAGCTTAACCAATATAGCTCTTCCACCAACCATCAATCTCATGGGAGAATTAACAAT
TATTACATCACTATTCAATTGATCTAACACCACAATTATCATTACAGGATTAGGCACTCT
AATCACTGCCACCTATACCTTACATATGTTCTCCTCGACCCAATGGGGAGAATTACCACA
ACACATTAAAATCATAACACCATCACACACACGAGAACATCTCATTATAATACTCCACAT
CCTACCCATAATATTATTAATAATAAAACCAGAACTAATCTGAGGCTCACCCTACTGTTA
A-----------------------------------------------------------
------------------------------------------------------------
----------------------------------------------------------
>HQ116587_Pelodiscus axenaria
CGGCATTATCCGAATTATATCGACCACTAATTTCTTATCAAAAACACCATATTACCCATT
CATGATTTTAGCATTATGAGGAATTATCATAACAAGCCTAATCTGCCTACGCCAAACAGA
CCTAAAATCACTAATCGCCTACTCATCCGTAAGCCATATAGGCCTTGTTACCGCTGCAAC
ACTTACACAAACAGAATGAGCCTACACCGGAGCCATCACCCTTATAATTGCCCACGGCCT
AACATCATCATTATTATTTTGTCTAGCTAATACAAACTACGAACGAATCCACAGCCGAAC
ATTACTATTAACCCAAAACATACAACTATTACTCCCTCTAATAGGCACATGATGACTACT
AGCTAGCTTAACCAATATAGCTCTTCCACCAACCATCAATCTCATGGGAGAATTAACAAT
TATTACATCACTATTCAATTGATCTAACACCACAATTATCATTACAGGATTAGGCACTCT
AATCACTGCCACCTATACCTTACATATGTTCTCCTCGACCCAATGGGGAGAATTACCACA
ACACATTAAAATCATAACACCATCACACACACGAGAACATCTCATTATAATACTCCACAT
CCTACCCATAATATTATTAATAATAAAACCAGAACTAATCTGAGGCTCACCCTACTGTTA
A-----------------------------------------------------------
------------------------------------------------------------
----------------------------------------------------------
>HQ116588_Pelodiscus axenaria
CGGCATTATCCGAATTATATCAACCACTAATTTCTTATCAAAAACACCATATTACCCATT
CATGATTTTAGCATTATGAGGAATTATCATAACAAGCCTAATCTGCCTACGCCAAACAGA
CCTAAAATCACTAATCGCCTACTCATCCGTAAGCCATATAGGCCTTGTTACCGCTGCAAC
ACTTACACAAACAGAATGAGCCTACACCGGAGCCATCACCCTTATAATTGCCCACGGCCT
AACATCATCATTATTATTTTGTCTAGCTAATACAAACTACGAACGAATCCACAGCCGAAC
ATTACTATTAACCCAAAACATACAACTATTACTCCCTCTAATAGGTACATGATGACTACT
AGCTAGCTTAACCAATATAGCTCTTCCACCAACCATCAATCTCATGGGAGAATTAACAAT
TATTACATCACTATTCAATTGATCTAACACCACAATTATCATTACAGGATTAGGCACTCT
AATCACTGCCACCTATACCTTACATATGTTCTCCTCGACCCAATGAGGAGAACTACCACA
ACACATTAAAATCATAACACCATCACACACACGAGAACATCTCATTATAATACTCCACAT
CCTACCCATAATATTATTAATAATAAAACCAGAACTAATCTGAGGCTCACCCTACTGTTA
A-----------------------------------------------------------
------------------------------------------------------------
----------------------------------------------------------
>16854_Pelodiscus_G
CGGCATTATCCgAATTATATCAACCACTAACTTCTTATCAAAAACACCATATTACCCATT
CATAATTCTAGCATTATGAGGAATTATCATAACAAGTCTAATCTGCCTACGCCAAACAGA
CCTAAAATCACTAATTGCCTACTCATCAGTGAGTCATATAGGCCtTGTTACCGCTGCAAC
ACTTACACAAACAGAATGAGCTTACACCGGAGCCATCACCCTTATAATTGCCCACGGCCT
AACATCATCATTATTATTTTGCTTAGCTAATAcAAACTACGAACGAATCCACAGCCGAAC
ACTATTATTGACCCAAAATATACAACTATTACTCCCCCTAATAGGTACATGATGATTACT
AGCTAGCCTAACCAATATAGCTCTCCCGCCCACCATCAATCTTATGGGTGAATTAACAAT
TATTACATCACTATTCAACTGATCTAACACTACAATCATCATTACAGGATTAGGCACCCT
AATCACCGCCACCTATACCTTACACATGTTCTCCTCAACCCAATGGGGAGAATTACCACA
ACACATTAAAATTATAACACCATCACACACACGAGAACATCTCATTATAACACTCCACAT
CCTACCCATAATACTACTAATAATAAAACCAGAATTAATCTGAGGCCCACTCTACTGTTA
ATGTAGTTTAAAATAAAATATTAGACTGTGGCTCTAAAGATAGAAGTTTAAACCTTCTTA
TAAACCGAGAAAGTAATGATAGAAACTGCTAATTCCTATTGCCTGAGATTAAaTTCACAG
CTTTCTCACTTTCAAAGGATAACAGTTTAATCCACTGGTTTTAGGAACCACAACCTCT
>16857_Pelodiscus_H
CGGCATTATCCGAATTATATCAACCAcTAAcTTCTTATCAAAAACACCATATTACCCATT
CATAATTCTAGCATTATGAGGAATTATCATAACAAGTCTAATCTGCCTACGCCAAACAGA
CCTAAAATCACTAATTGCCTACTCATCAGTGAGTCATATAGGCCTTGTTACCGCTGCAAC
ACTTACACAAACAGAATGAGCTTACACCGGAGCCATCACCCTTATAATTGCCCACGGCCT
AACATCATCATTATTATTTTGCTTAGCTAATACAAACTACGAACGAATCCACAGCCGAAC
ACTATTATTGACCCAAAATATACAACTATTACTCCCCCTAATAGGTACATGATGATTACT
AGCTAGCCTAACCAATATAGCTCTCCCGCCCACCATCAATCTTATGGGTGAATTAACAAT
TATTACATCACTATTCAACTGATCTAACACTACAATCATCATTACAGGATTAGGCACCCT
AATCACCGCCACCTATACCTTACACATGTTCTCCTCAACCCAATGGGGAGAATTACCACA
ACACATTAAAATTATAACACCATCACACACACGAGAACATCTCATTATAACACTCCACAT
CCTACCCATAAtACTACTAATAATAAAACCAGAATTAATCTGAGGCCCACTCTACTGTTA
ATGTAGTTTAAAATAAAATATTAGACTGTGGCTCTAAAGAtAGAAGTTTAAACCTTCTTA
TAAACCGAGAAAGTAATGATAGAAACTGCTAATTCCTATTGCCTGAGATTAAATTCACAG
CTTTCTCACTTTCAAAGGATAACAGtTTAATCCACTGGTTTTAGGAACCACAACCTCT
>16861_Pelodiscus_I
CGGCATTATTCGAATTACATCAACCAcTAATTTCtTATCAAAAACACCATATTACCCATT
CATAATTCTAGCATTATGAGGAATTATTATAACAAGCCTAATCTGCCTACGCCAAACAGA
CCTAAAATCACTAATCGCCTACTCATCCGTAAGCCATATAGGCCTTGTTACCGCTGCAAC
ACTTACACAAACAGAATGGGCCTACACCGGAGCCATCACCCTTATAATTGCCCACGGCCT
AACATCATCATTATTATTTTGTTTAGCTAATACAAATTACGAACGAATCCACAGCCGAAC
ACTAATATTAACCCAAAATATACAACTATTACTCCCCCTAATGAGTACATGATGACTACT
AGCTAGCCTAACCAATATAGCTCTCCCACCAACCATCAATCTCATAGGAGAATTAACAAT
TATTACATCACTATTCAACTGATCTAACACCACAATTATCATTACAGGGCTGGGCACCCT
GATCACTGCCACTTATACCTTACATATGTTCTCCTCAACCCAATGAGGAGAATTACCACA
ACACATTAAAACCATAACACCATCACACACACGAGAACATCTCATTATAATACTCCACAT
CTTACCTATaACATTACTAATAATAAAACCAGAACTAATCTGAGGTTCGCTCTACTGTTA
ATATAGTTTAAAATCAAACATTAGACTGTGACTCTAAAAaTAGAAGTTTAAACCTTCTTA
TAAACCGAGAAAGTAATAATAGAGACTGCTAATTTCTATTGCCTGAGATTAAATTCACAG
CTTTCTCACTTTCAAaGGATAaCAGC-TAATCCATTGgTTTTAGgaACcACAacCTCT
>16862_Pelodiscus_I
CGGCATTATTCgaATTACATCAACCACTAATTTCTTATCAAAAACACCATATTACCCATT
CATAATTCTAGCATTATGAGGAATTATTATAACAAGCCTAATCTGCCTACGCCAAACAGA
CCTAAAATCACTAATCGCCTACTCATCCGTAAGCCATATAGGCCTTGTTACCGCTGCAAC
ACTTACACAAACAGAATGGGCCTACACCGGAGCCATCACCCTTATAATTGCCCACGGCCT
AACATCATCATTATTATTTTGTTTAGCTAATACAAATTACGAACGAATCCACAGCCGAAC
ACTAATATTAACCCAAAATATACAACTATTACTCCCCCTAATGAGTACATGATGACTACT
AGCTAGCCTAACCAATATAGCTCTCCCACCAACCATCAATCTCATAGGAGAATTAACAAT
TATTACATCACTATTCAACTGATCTAACACCACAATTATCATTACAGGGCTGGGCACCCT
GATCACTGCCACTTATACCTTACATATGTTCTCCTCAACCCAATGAGGAGAATTACCACA
ACACATTAAAACCATAACACCATCACACACACGAGAACATCTCATTATAATACTCCACAT
CTTACCTATAACATTACTAATAATAAAACCAGAACTAATCTGAGGTTCGCTCTACTGTTA
ATATAGTTTAAAATCAAACATTAGACTGTGACTCTAAAAATAGAAGTTTAAACCTTCTTA
TAAACCGAGAAAGTAATAATAGAGACTGCTAATTTCTATTGCCTGAGATTAAATTCACAG
CTTTCTCACTTTCAAAGGAtAaCAGC-TAATCCATTGGTTTtAGGAACCACAACCTCT
>16863_Pelodiscus_I
CGGCATTATTCgaATTACaTCAACCACTAATTTCTTATCAAAAACACCATATTACCCATT
CATAATTCTAGCATTATGAGGAATTATTATAACAAGCCTAATCTGCCTACGCCAAACAGA
CCTAAAATCACTAATCGCCTACTCATCCGTAAGCCATATAGGCCTTGTTACCGCTGCAAC
ACTTACACAAACAGAATGGGCCTACACCGGAGCCATCACCCTTATAATTGCCCACGGCCT
AACATCATCATTATTATTTTGTTTAGCTAATACAAATTACGAACGAATCCACAGCCGAAC
ACTAATATTAACCCAAAATATACAACTATTACTCCCCCTAATGAGTACATGATGACTACT
AGCTAGCCTAACCAATATAGCTCTCCCACCAACCATCAATCTCATAGGAGAATTAACAAT
TATTACATCACTATTCAACTGATCTAACACCACAATTATCATTACAGGGCTGGGCACCCT
GATCACTGCCACTTATACCTTACATATGTTCTCCTCAACCCAATGAGGAGAATTACCACA
ACACATTAAAACCATAACACCATCACACACACGAGAACATCTCATTATAATACTCCACAT
CTTACCTATAACATTACTAATAATAAAACCAGAACTAATCTGAGGTTCGCTCTACTGTTA
ATATAGTTTAAAATCAAACATTAGACTGTGACTCTAAAAATAGAAGTTTAAACCTTCTTA
TAAACCGAGAAAGTAATAATAGAGACTGCTAATTTCTATTGCCTGAGATTAAATTCACAG
CTTTCTCACTTTCAAAGGATAACAGC-TAATCCATTGGTTTTAGGAACCACAACCTCT
>16865_Pelodiscus_I
CGGCATTATTCGAATTACATCAACCACTAATTTCTTATCAAAAACACCATATTACCCATT
CATAATTCTAGCATTATGAGGAATTATTATAACAAGCCTAATCTGCCTACGCCAAACAGA
CCTAAAATCACTAATCGCCTACTCATCCGTAAGCCATATAGGCCTTGTTACCGCTGCAAC
ACTTACACAAACAGAATGGGCCTACACCGGAGCCATCACCCTTATAATTGCCCACGGCCT
AACATCATCATTATTATTTTGTTTAGCTAATACAAATTACGAACGAATCCACAGCCGAAC
ACTAATATTAACCCAAAATATACAACTATTACTCCCCCTAATGAGTACATGATGACTACT
AGCTAGCCTAACCAATATAGCTCTCCCACCAACCATCAATCTCATGGGAGAATTAACAAT
TATTACATCACTATTCAACTGATCTAACACCACAATTATCATTACAGGGCTGGGCACCCT
GATCACTGCCACTTACACCTTACATATGTTCTCCTCAACCCAATGAGGAGAATTACCACA
ACACATTAAAACCATAACACCATCACACACACGAGAACATCTCATTATAATACTCCACAT
CTTACCTATAACATTACTAATAATAAAACCAGAACTAATCTGAGGTTCGCTCTACTGTTA
ATATAGTTTAAAATCAAACATTAGACTGTGACTCTAAAAATAGAAGTTTAAACCTTCTTA
TAAACCGAGAAAGTAATAATAGAGACTGCTAATTTCTATTGCCTGAGATTAAATTCACAG
CTTTCTCACTTTCAAaGGATAACAGC-TAATCCATTGGtTTTAGGAACCACAACCTCT
>16867_Pelodiscus_I
CGGCATTATTCGAATTACATCAACCAcTAATTTCTTATCAAAAACACCATATTACCCATT
CATAATTCTAGCATTATGAGGAATTATTATAACAAGCCTAATCTGCCTACGCCAAACAGA
CCTAAAATCACTAATCGCCTACTCATCCGTAAGCCATATAGGCCTTGTTACCGCTGCAAC
ACTTACACAAACAGAATGGGCCTACACCGGAGCCATCACCCTTATAATTGCCCACGGCCT
AACATCATCATTATTATTTTGTTTAGCTAATACAAATTACGAACGAATCCACAGCCGAAC
ACTAATATTAACCCAAAATATACAACTATTACTCCCCCTAATGAGTACATGATGACTACT
AGCTAGCCTAACCAATATAGCTCTCCCACCAACCATCAATCTCATAGGAGAATTAACAAT
TATTACATCACTATTCAACTGATCTAACACCACAATTATCATTACAGGGCTGGGCACCCT
GATCACTGCCACTTATACCTTACATATGTTCTCCTCAACCCAATGAGGAGAATTACCACA
ACACATTAAAACCATAACACCATCACACACACGAGAACATCTCATTATAATACTCCACAT
CTTACCTATAACATTACTAATAATAAAACCAGAACTAATCTGAGGTTCGCTCTACTGTTA
ATATAGTTTAAAATCAAACATTAGACTGTGACTCTAAAAATAGAAGTTTAAACCTTCTTA
TAAACCGAGAAAGTAATAATAGAGACTGCTAATTTCTATTGCCTGAGATTAAATTCACAG
CTTTCTCACTTTCAAaGGATAaCAGC-TAATCCATTGGTTTTAGGAaCcACAaCCTCT
>16868_Pelodiscus_I
CGGCATTATTCGAATTACATCAACCACTAATTTCtTATCAAAAACACCATATTACCCATT
CATAATTCTAGCATTATGAGGAATTATTATAACAAGCCTAATCTGCCTACGCCAAACAGA
CCTAAAATCACTAATCGCCTACTCATCCGTAAGCCATATAGGCCTTGTTACCGCTGCAAC
ACTTACACAAACAGAATGGGCCTACACCGGAGCCATCACCCTTATAATTGCCCACGGCCT
AACATCATCATTATTATTTTGTTTAGCTAATACAAATTACGAACGAATCCACAGCCGAAC
ACTAATATTAACCCAAAATATACAACTATTACTCCCCCTAATGAGTACATGATGACTACT
AGCTAGCCTAACCAATATAGCTCTCCCACCAACCATCAATCTCATAGGAGAATTAACAAT
TATTACATCACTATTCAACTGATCTAACACCACAATTATCATTACAGGGCTGGGCACCCT
GATCACTGCCACTTATACCTTACATATGTTCTCCTCAACCCAATGAGGAGAATTACCACA
ACACATTAAAACCATAACACCATCACACACACGAGAACATCTCATTATAATACTCCACAT
CTTACCTATAACATTACTAATAATAAAACCAGAACTAATCTGAGGTTCGCTCTACTGTTA
ATATAGTTTAAAATCAAACATTAGACTGTGACTCTAAAAATAGAAGTTTAAACCTTCTTA
TAAACCGAGAAAGTAATAATAGAGACTGCTAATTTCTATTGCCTGAGATTAAATTCACAG
CTTTCTCACTTTCAAaGGATAaCAGC-TAaTCCATTGGTTTtAGGAACcACAACCTCT
>4234_Pelodiscus_maackii
cGgcAtTATCCGAATTATaTcAAccaCtAACtTCTTATCAAAAACACCaTATTACCCATT
CATAATTCTAGCATTATGAGGAATTATCATAACAAGTcTAATCTGCCTACGCCAAACAGA
CCTAAAATCACTAATTGCCTACTCATCAGTGAGTCATATAGGCCTTGTTACCGCTGCAAC
ACTTACACAAACAGAATGAGCTTACACCGGAGCCATCACCCTTATAATTGCCCACGGCCT
AACATCATCATTATTATTTTGCTTAGCTaATaCAAACtAcgAACGAATCCACAGCCGAAC
ACTATTATTGACCCAAAATATACAACTATTACTCCCCCTAATAGGTACATGATGATTACT
AGCTAGTCTAACCAATATAGCTCTCCCGCCCACCATCAATCTTATGGGTGAATTAACAAT
TATTACATCACTATTCAACTGATCTAACACTACAATCATCATTACAGGATTAGGCACCCT
AATCACCGCCACCTATACCTTACACATGTTCTCCTCAACCCAATGGGGAGAATTACCACA
ACACATTAAAATTATAACACCATCACACACACGAGAACATCTCATTATAACACTCCACAT
CCTACCCATAATACTACTAATAATAAAAcCAGAACTAATCTGAGGCCCACTCTACTGtTA
ATGTAGTTTAAAATAAAATATTAGACTGTGGcTCTAAAGATAGAAGTTTAAAcCTTctTA
TAAACCGAGAAAGtAaTGATAGAAACTGCTAAttcCTAtTgcCTGAgAttaAAttcaCAG
CTTtCTCACtttcaaaggataacagtttaatccacTggttttaggaaccacaacctct
>4235_Pelodiscus_maackii
CGGCATTATCCGAATTATATCAACCACTAACTTCTTATCAAAAACACCATATTACCCATT
CATAATTCTAGCATTATGAGGAATTATCATAACAAGTCTAATCTGCCTACGCCAAACAGA
CCTAAAATCACTAATTGCCTACTCATCAGTGAGTCATATAGGCCTTGTTACCGCTGCAAC
ACTTACACAAACAGAATGAGCTTACACCGGAGCCATCACCCTTATAATTGCCCACGGCCT
AACATCATCATTATTATTTTGCTTAGCTAATACAAACTACGAACGAATCCACAGCCGAAC
ACTATTATTGACCCAAAATATACAACTATTACTCCCCCTAATAGGTACATGATGATTACT
AGCTAGTCTAACCAATATAGCTCTCCCGCCCACCATCAATCTTATGGGTGAATTAACAAT
TATTACATCACTATTCAACTGATCTAACACTACAATCATCATTACAGGATTAGGCACCCT
AATCACCGCCACCTATACCTTACACATGTTCTCCTCAACCCAATGGGGAGAATTACCACA
ACACATTAAAATTATAACACCATCACACACACGAGAACATCTCATTATAACACTCCACAT
CCTACCCATAATACTACTAATAATAAAACCAGAACTAATCTGAGGCCCACTCTACTGTTA
ATGTAGTTTAAAATAAAATATTAGACTGTGGCTCTAAAGATAGAAGTTTAAACCTTCTTA
TAAACCGAGAAAGTAATGATAGAAACTGCTAAtTCCTAtTgCCTGAgATTAAatTCacAG
CTTTctcacTTTCAAaggAtaacagTTtAatccacTggtttTAgGAaccacaacctct
>4236_Pelodiscus_maackii
CGGCATTATCCGAATTATATCAACCACTAACTTCTTATCAAAAACACCATATTACCCATT
CATAATTCTAGCATTATGAGGAATTATCATAACAAGTCTAATCTGCCTACGCCAAACAGA
CCTAAAATCACTAATTGCCTACTCATCAGTGAGTCATATAGGCCTTGTTACCGCTGCAAC
ACTTACACAAACAGAATGAGCTTACACCGGAGCCATCACCCTTATAATTGCCCACGGCCT
AACATCATCATTATTATTTTGCTTAGCTAATACAAACTACGAACGAATCCACAGCCGAAC
ACTATTATTGACCCAAAATATACAACTATTACTCCCCCTAATAGGTACATGATGATTACT
AGCTAGTCTAACCAATATAGCTCTCCCGCCCACCATCAATCTTATGGGTGAATTAACAAT
TATTACATCACTATTCAACTGATCTAACACTACAATCATCATTACAGGATTAGGCACCCT
AATCACCGCCACCTATACCTTACACATGTTCTCCTCAACCCAATGGGGAGAATTACCACA
ACACATTAAAATTATAACACCATCACACACACGAGAACATCTCATTATAACACTCCACAT
CCTACCCATAATACTACTAATAATAAAACCAGAACTAATCTGAGGCCCACTCTACTGTTA
ATGTAGTTtAAAATAAAATATTAGACTGTGGCTCTAAAGATAGAAGTTTAAACcTTCTTA
TAAACCGAGAAAGTAATGATAGAAACTGCTAATTCCtAtTgcCTGagATtAAatTCACAG
CTTtctCActTtCaAaggataacagTttAatccACtgGTTttagGaaCcacaACctct
>4237_Pelodiscus_maackii
CGGCATTATCCGAATTATaTCAACCACTAACTTCTTATCAAAAACACCATATTACCCATT
CATAATTCTAGCATTATGAGGAATTATCATAACAAGTCTAATCTGCCTACGCCAAACAGA
CCTAAAATCACTAATTGCCTACTCATCAGTGAGTCATATAGGCCTTGTTACCGCTGCAAC
ACTTACacAAACAgaATGagcTTaCaccGgAgCCaTCACCCTTATAATTgCCCACGGCCT
AACATCATCATTATTATTTTGCTTAGCTAATACAAACTACGAACGAATCCACAGCCGAAC
ACTATTATTGACCCAAAATATACAACTATTACTCCCCCTAATAGGTACATGATGATTACT
AGCTAGTCTAACCAATATAGCTCTCCCGCCCACCATCaATCTTATGGGTGAATTAACAAT
TATTAcATCACTATTcaACTGATCTAACACTACaATCATCATTACAGGATtAGGCACCCT
AATCaCCGCCACCtATACCTTACACATGTtCtcctcaaCCCaaTGGGGaGaatTaCCaCa
acaCAtTaAAATtaTaacacCatcaCaCAcacgAgaacatctcattataacactccacat
cctacccataatactactaataataaaaccagaactaatctgaggcccactctactgtta
atgtagtttaaaataaaatattagactgtggctctaaagatagaagtttaaaccttctta
taaaccgagaaagtaatgatagaaactgctaattcctattgcctgagattaaattcacag
ctttctcactttcaaaggataacagtttaatccactggttttaggaaccacaacctct
>4238_Pelodiscus_maackii
CGGCATTATCCGAATTATATCAACCACTAACTTCTTATCAAAAACACCATATTACCCATT
CATAATTCTAGCATTATGAGGAATTATCATAACAAGTCTAATCTGCCTACGCCAAACAGA
CCTAAAATCACTAATTGCCTACTCATCAGTGAGTCATATAGGCCTTGTTACCGCTGCAAC
ACTTACACAAACAGAATGAGCTTACACCGGAGCCATCACCCTTATAATTGCCCACGGCCT
AACATCATCATTATTATTTTGCTTAGCTAATACAAACTACGAACGAATCCACAGCCGAAC
ACTATTATTGACCCAAAATATACAACTATTACTCCCCCTAATAGGTACATGATGATTACT
AGCTAGTCTAACCAATATAGCTCTCCCGCCCACCATCAATCTTATGGGTGAATTAACAAT
TATTACATCACTATTCAACTGATCTAACACTACAATCATCATTACAGGATTAGGCACCCT
AATCACCGCCACCTATACCTTACACATGTTCTCCTCAACCCAATGGGGAGAATTACCACA
ACACATTAAAATTATAACACCATCACACACACGAGAaCATCTCATTATAACACTCCACAT
CCTACCCATAATACTACTAATAATAAAACCAGAACTAATCTGAGGCCCACTCTACTGTTA
ATGTAGTTtAAAATAAAATATTAGACTGTGgCTCTAAAGATAGAAGTTTAAACCtTCTTA
TAAAcCGAGAAAGTAATGATAGAAACTGCTAAtTCCTAttgcCTGAgAttaAAttcacaG
CTTTCTCACtttcAaaggataAcagTttaaTCcaCTggtTTtaGGaaccacaacctct
>4239_Pelodiscus_maackii
--------------TTATATCaACCACTAACTTCTTATCAAAAACACCATATTACCCATT
CATAATTCTAGCATTATGAGGAATTATCATAACAAGTCTAATCTGCCTACGCCAAACAGA
CCTAAAATCACTAATTGCCTACTCATCAGTGAGTCATATAGGCCTTGTTACCGCTGCAAC
ACTTACACAAACAGAATGAGCTTACACCGGAGCCATCACCCTTATAATTGCCCACGGCCT
AACATCATCATTATTATTTTGCTTAGCTAATACAAACTACGAACGAATCCACAGCCGAAC
ACTATTATTGACCCAAAATATACAACTATTACTCCCCCTAATAGGTACATGATGATTACT
AGCTAGTCTAACCAATATAGCTCTCCCGCCCACCATCAATCTTATGGGTGAATTAACAAT
TATTACATCACTATTCAACTGATCTAACACTACAATCATCATTACAGGATTAGGCACCCT
AATCACCGCCACCTATACCTTACACATGTTCTCCTCAACCCAATGGGGAGAATTACCACA
ACACATTAAAATTATAACACCATCACACACACGAGAACATCTCATTATAACACTCcACAT
CCTACCCATAATACTACTAATAATAAAACCAGAACTAATCTGAgGCCCACTCTACTGTTA
ATGTAGtTTAAAATAAAATATTAGACTGTGGCTCTAAAGATAGAAGTTTAAACCTTCtTA
TAaACCGAGAAAGTAATGATAgAAACTGCTAATTCCTATTGCctGAGATTAAATTCaCAG
CTTTCTCACTTTCAAaGgAtaACAgttTAAtCCaCTGGTTTTAGgAACCACAACCTCT
>4240_Pelodiscus_maackii
CGGCATTATCCGAATTATATCAACCACTAACTTCTTATCAAAAACACCATATTACCCATT
CATAATTCTAGCATTATGAGGAATTATCATAACAAGTCTAATCTGCCTACGCCAAACAGA
CCTAAAATCACTAATTGCCTACTCATCAGTGAGTCATATAGGCCTTGTTACCGCTGCAAC
ACTTACACAAACAGAATGAGCTTACACCGGAGCCATCACCCTTATAATTGCCCACGGCCT
AACATCATCATTATTATTTTGCTTAGCTAATACAAACTACGAACGAATCCACAGCCGAAC
ACTATTATTGACCCAAAATATACAACTATTACTCCCCCTAATAGGTACATGATGATTACT
AGCTAGTCTAACCAATATAGCTCTCCCGCCCACCATCAATCTTATGGGTGAATTAACAAT
TATTACATCACTATTCAACTGATCTAACACTACAATCATCATTACAGGATTAGGCACCCT
AATCACCGCCACCTATACCTTACACATGTTCTCCTCAACCCAATGGGGAGAATTACCACA
ACACATTAAAATTATAACACCATCACACACACGAGAACATCTCATTATAACACTCCACAT
CCTACCCATAATACTACTAATAATAAAACCAGAACTAATCTGAGGCCCACTCTACTGTTA
ATGTAGTTTAAAATAAAATATTAGACTGTGGCTCTAAAGATAGAAGTTTAAACCTTCTTA
TAAACCGAGAAAGTAATGATAGAAACTGCTAATTCCTATTGCCTGAGATTAAATTCACAG
CTTTCTCACTTTCAAAGGAtAACAGTTTAATCCACTGGTTTTAGGAAcCAcaACCTCT
>4241_Pelodiscus_maackii
cGgCATTATCCGAATTATATCAACCACTAACTTCTTATCAAAAACACCATATTACCCATT
CATAATTCTAGCATTATGAGGAATTATCATAACAAGTCTAATCTGCCTACGCCAAACAGA
CCTAAAATCACTAATTGCCTACTCATCAGTGAGTCATATAGGCCTTGTTACCGCTGCAAC
ACTTACACAAACAGAATGAGCTTACACCGGAGCCATCACCCTTATAATTGCCCACGGcCT
AACATCATCATTATTATTTTGCTTAGCTAATACAAACTACGAACGAATCCACAGCCGAAC
ACTATTATTGACCCAAAATATACAACTATTACTCCCCCTAATAGGTACATGAtGATTACT
AGCTAGTCTAACCAATATAGCTCTCCCGCCCaCcATCAATCTTATGGGTGAATTAACAAT
TATTACATCACTATTCAACTGATCTAACACTACAATCATCATTACAGGATTAGGCACCCT
AATCACCGCCACCTATACCTTACACATGTTCTCCTCAACCCAATGGGgAGAATTACCACA
ACACATTAAAATTATAACACCATCACACACACGAGAACATCTcATTATAACACTCCACAT
CCTACCCATAATACTACTAATAATaAAaCCAGAACTAATCTGAGGCCCacTCTACTGTTA
AtGTAGtTtAAAATAAAAtATTAGACtgtGGCTCtaAAgataGAAGTTtaAaCcTTcTTA
TaAAccgAGAAagtaatGaTAGAAaCTGctaAttcctaTtgcCTgagattaaaTtCacaG
Ctttctcactttcaaaggataacagtttaatccactggttttaggaaccacaacctct
>16856_Pelodiscus_maackii
---------------------------------------------ACCATATTACCCATT
CATAATTCTAGCATTATGAGGAATTATCATAACAAGTCTAATCTGCCTACGCCAAACAGA
CCTAAAATCACTAATTGCCTACTCATCAGTGAGTCATATAGGCCTTGTTACCGCTGCAAC
ACTTACACAAACAGAATGAGCTTACACCGGAGCCATCACCCTTATAATTGCCCACGGCCT
AACATCATCATTATTATTTTGCTTAGCTAATACAAACTACGAACGAATCCACAGCCGAAC
ACTATTATTGACCCAAAATATACAACTATTACTCCCCCTAATAGGTACATGATGATTACT
AGCTAGCCTAACCAATATAGCTCTCCCGCCCACCATCAATCTTATGGGTGAATTAACAAT
TATTACATCACTATTCAACTGATCTAACACTACAATCATCATTACAGGATTAGGCACCCT
AATCACCGCCACCTATACCTTACACATGTTCTCCTCAACCCAATGGGGAGAATTACCACA
ACACATTAAAATTATAACACCATCACACACACGAGAACATCTCATTATAACACTCCACAT
CCTACCCATAATACTACTAATAATAAAACCAGAATTAATCTGAGGCCCACTCTACTGTTA
ATGTAGTTTAAAATAAAATATTAGACTGTGGCTCTAAAGATAGAAGTTTAAACCTTCTTA
TAAACCGAGAAAGTAATGATAGAAACTGCTAATTCCTATTGCCTGAGATTAAATTCACAG
CTTTCTCACTTTCAAAGGATAAcAGTTTAATCCACTGGTTTTAGGAACCACAAccTCT
>AY962573_Pelodiscus_maackii
CGGCATTATCCGAATTATATCAACCACTAACTTCTTATCAAAAACACCATATTACCCATT
CATAATTCTAGCATTATGAGGAATTATCATAACAAGTCTAATCTGCCTACGCCAAACAGA
CCTAAAATCACTAATTGCCTACTCACCAGTGAGCCATATAGGCCTTGTTACCGCTGCAAC
ACTTACACAAACAGAATGAGCTTACACCGGAGCCATCACCCTTATAATTGCCCACGGCCT
AACATCATCATTATTATTTTGCTTAGCTAATACAAACTACGaaCGAATCCATAGCCGGAC
ACTATTATTGACCCAAAATATACAACTATTACTCCCCCTAATAGGTACATGATGATTACT
AGCTAGCCTAACCAATATAGCTCTCCCGCCCACCATCAATCTTATGGGTGAATTAACAAT
TATTACATCACTATTCAACTGATCTAACACTACAATCATCATTACAGGATTAGGCACCCT
AATCACCGCCACCTATACCTTACACATGTTCTCCTCAACCCAATGGGGAGAATTACCACA
ACACATTAAAATTATAACACCATCACACACACGAGAACATCTCATTATAACACTCCACAT
CCTACCCATAATACTACTAATAATAAAACCAGAACTAATCTGAGGCCCACTCTACTGTTA
ATGTAGTTTAAAATAAAATattagactgtggctctaaagatagaagtttaaaccttctta
taaaccgagaaagtaatgatagaaactgctaattcctattgcctgagattaaattcacag
ctttctcactttcaaaggataacagtttaatccactggttttaggaaccacaacctcc
>16858_Pelodiscus_parviformis
-------------------TCaaCCACTaACTTCTTATCAAAAACACCATATTACCCATT
CATAATTCTAGCATTATGAGGAATTATCATAACAAGTCtAATCTGCCTACGCCAAACAGA
CCTAAAATCACTAATCGCCTACTCATCGGTAAGCCATATAGGCCTTGTTACCGCTGCAAC
ACTTACACAAACAGAATGAGCCTACACCGGAGCCATCACCCTTATAATTGCCCACGGCCT
AACATCATCATTATTATTTTGCTTAGCTAACACAAACTACGAACGAATCCACAGCCGAAC
ACTATTATTAACCCAAAATATACAACTATTACTCCCCCTAATAGGTACATGATGACTACT
AGCTAGCCTAACCAACATAGCTCTCCCACCCTCCATCAATCTTATAGGTGAATTAACAAT
TATTACATCACTCTTCAACTGATCTAACACTACAATCATTATTACAGGATTAGGCACCCT
AATCACCGCCACCTATACCTTACATATATTCTCCTCAACCCAATGGGGAGAATTACCACA
ACACATTAAAATTTTAACACCATCACACACACGAGAACATCTCATTATAACACTCCACAT
CTTACCCATAATATTACTAATAATAAAACCAGAACTAATCTGAGGCCCACTCTACTGTTA
ATGTAGTTTAAAATAAAATATTAGACTGTGGCTCTAAAGATAGAAGTTTAAACCTTCTTA
TAAACCGAGAAAGTAATAATAGAAACTGCTAATTCCTATTGCCTGAGATTAAATTCACAG
CTTTCTCACTTTCAAAGGATAACAGCTTAATCCACTGGTTTTAGGAACCACAACCTCT
>16880_Pelodiscus_parviformis
CGGCATTaTCCGAATTATATCAACCACTAACTTCTTATCAAAAACATCATATTACCCATT
CATAATTCTAGCATTATGAGGAATTATCATAACAAGTCTAATCTGCCTACGCCAAACAGA
CCTAAAATCACTAATCGCCTACTCATCGGTAAGCCATATAGGCCTTGTTACCGCTGCAAC
ACTTACACAAACAGAATGAGCCTACACCGGAGCCATCACCCTTATAATTGCCCACGGCCT
AACATCATCATTATTATTTTGCTTAGCTAACACAAACTACGAACGAATCCACAGCCGAAC
ACTATTATTAACCCAAAATATACAACTATTACTCCCCCTAATAGGTACATGATGACTACT
AGCTAGCCTAACCAATATAGCTCTCCCACCCTCCATCAATCTTATAGGTGAATTAACAAT
TATTACATCACTCTTCAACTGATCTAACACTACAATCATTATTACAGGATTAGGCACCCT
AATCACCGCCACCTATACCTTACATATGTTCTCCTCAACCCAATGGGGAGAATTACCACA
ACACATTAAAATTTTAACACCATCACACACACGAGAACATCTCATTATAACACTCCACAT
CTTACCCATAATATTACTAATAATAAAACCAGAACTAATCTGAGGTCCACTCTACTGTTA
ATGTAGTTTAAAATAAAATATTAGACTGTGGCTCTAAAGATAGAAGTTTAAACCTTCTTA
TAAACCGAGAAAGTAATGATAGAAACTGCTAATTCCTATTGCCTGAGATTAAATTCACAG
CTTTCTCACTTTCAAAGGATAACAGCTTAATCCACTGGTTTTAGGAACCACAACCTCT
>16881_Pelodiscus_parviformis
CGGCATTaTCCGAATTATATCaACCACTaACTTCTTATCaAAAACATCATATTACCCATT
CaTAATTCTAGCATTATGAGGAATTATCATAACAAGTCTAATCTGCCTACGCCAAACAGA
CCTAAAATCACTAATCGCCTACTCATCGGTAAGCCATATAGGCCTTGTTACCGCTGCAAC
ACTTACACAAACAGAATGAGCCTACACCGGAGCCATCACCCTTATAATTGCCCACGGCCT
AACATCATCATTATTATTTtGCTTAGCTAACACAAACTACGAACGAATCCACAGCCGAAC
ACTATTATTAACCCAAAATATACAACTATTACTCCCCCTAATAGGTACATGATGACTACT
AGCTAGCCTAACCAATATAGCTCTCCCACCCTCCATCAATCTTATAGGTGAATTAACAAT
TATTACATCACTCTTCAACTGATCTAACACTACAATCATTATTACAGGATTAGGCACCCT
AATCACCGCCACCTATACCTTACATATGTTCTCCTCAACCCAATGGGGAGAATTACCACA
ACACATTAAAATTTTAACACCATCACACACACGAGAACATCTCATTATAACACTCCACAT
CTTACCCATAATATTACTAATAATAAAACCAGAACTAATCTGAGGTCCACTCTACTGTTA
ATGTAGTTTAAAATAAAATATTAGACTGTGGCTCTAAAGATAGAAGTTTAAACCTTCTTA
TAAACCGAGAAAGTAATGATAGAAACTGCTaATTCCTATTGCCTGAGATTAAaTTCACaG
CTTTCTCACTTTCAAAGGATAACAgCTTAaTCCACTGGTTTTAGGaACCACAaCCTCT
>16883_Pelodiscus_parviformis
CGGCATTaTCCGAATTATATCAACCACTAACTTCTTATCAAAAACATCATATTACCCATT
CATAATTCTAGCATTATGAGGAATTATCATAACAAGTCTAATCTGCCTACGCCAAACAGA
CCTAAAATCACTAATCGCCTACTCATCGGTAAGCCATATAGGCCTTGTTACCGCTGCAAC
ACTTACACAAACAGAATGAGCCTACACCGGAGCCATCACCCTTATAATTGCCCACGGCCT
AACATCAtCATTATTATTTtGCTTAGCTAACACAAACTACGAACGAATCCACAGCCGAAC
ACTATTATTAACCCAAAATATACAACTATTACTCCCCCTAATAGGTACATGATGACTACT
AGCTAGCCTAACCAATATAGCTCTCCCACCCTCCATCAATCTTATAGGTGAATTAACAAT
TATTACATCACTCTTCAACTGATCTAACACTACAATCATTATTACAGGATTAGGCACCCT
AATCACCGCCACCTATACCTTACATATGTTCTCCTCAACCCAATGGGGAGAATTACCACA
ACACATTAAAATTTTAACACCATCACACACACGAGAACATCTCATTATAACACTCCACAT
CTTACCCATAATATTACTAATAATAAAACCAGAACTAATCTGAGGTCCACTCTACTGTTA
ATGTAGTTTAAAATAAAATATTAGACtGTGGCTCTAAAGATAGAAGTTTAAACCTTCTTA
TAAACCGAGAAAGTAATGATAGAAACTGCtAATTCCTATTGCCTGAGATTAAATTCACAG
CTTTCTCACTTTCAAaGGATAaCAGCTTAATCCACTGGtTTTAGGAaCCACAaCcTCT
>16884_Pelodiscus_parviformis
CGGCAtTATCCGAAtTATATCAACCACTAACTTCtTATCAAAAACATCATATTACCCATT
CATAATTCTAGCATTATGAGGAATTATCATAACAAGTCTAATCTGCCTACGCCAAACAGA
CCTAAAATCACTAATCGCCTACTCATCGGTAAGCCATATAGGCCTTGTTACCGCTGCAAC
ACTTACACAAACAGAATGAGCCTACACCGGAGCCATCACCCTTATAATTGCCCACGGCCT
AACATCATCATTATTATTTTGCTTAGCTAACACAAACTACGAACGAATCCACAGCCGAAC
ACTATTATTAACCCAAAATATACAACTATTACTCCCCCTAATAGGTACATGATGACTACT
AGCTAGCCTAACCAATATAGCTCTCCCACCCTCCATCAATCTTATAGGTGAATTAACAAT
TATTACATCACTCTTCAACTGATCTAACACTACAATCATTATTACAGGATTAGGCACCCT
AATCACCGCCACCTATACCTTACATATGTTCTCCTCAACCCAATGGGGAGAATTACCACA
ACACATTAAAATTTTAACACCATCACACACACGAGAACATCTCATTATAACACTCCACAT
CTTACCCATAATATTACTAATAATAAAACCAGAACTAATCTGAGGTCCACTCTACTGTTA
ATGTAGTTTAAAATAAAATATTAGACTGTGGCTCTAAAGATAGAAGTTTAAACCTTCTTA
TAAACCGAGAAAGTAATGATAGAAACTGCTAATTCCTATTGCCTGAGATTAAATTCACAG
CTTtCTCACTTTCAAAGGATAACAGCTTAATCCACTGGTTTtAGGAACCACAACcTCT
>16885_Pelodiscus_parviformis
CGGCATTATCCGAATTATATCAACCACTAACTTCTTATCAAAAACaTCATATTACCCATT
CATAATTCTAGCATTATGAGGAATTATCATAACAAGTCTAATCTGCcTACGCCAAACAGA
CCTAAAATCAcTAATCGCCTACTCATCGGTAAGCCATATAGGCCTTGTTACCGCTGCAAC
ACTTACACAAACAGAATGAGCCTACACCGGAGCCATCACCCTTATAATTGCCCACGGCCT
AACATCATCATTATTATTTTGCTTAGCTAACACAAACTACGAACGAATCCACAGCCGAAC
ACTATTATTAACCCAAAATATACAACTATTACTCCCCCTAATAGGTACATGATGACTACT
AGCTAGCCTAACCAATATAGCTCTCCCACCCTCCATCAATCTTATAGGTGAATTAACAAT
TATTACATCACTCTTCAACTGATCTAACACTACAATCATTATTACAGGATTAGGCACCCT
AATCACCGCCACCTATACCTTACATATGTTCTCCTCAACCCAATGGGGAGAATTACCACA
ACACATTAAAATTTTAACACCATCACACACACGAGAACATCTCATTATAACACTCCACAT
CTTACCCATAATATTACTAATAATAAAACCAGAACTAATCTGAGGTCCACTCTACTGTTA
ATGTAGTTTAAAATAAAATATTAGACTGTGGCTCTAAAGATAGAAGTTTAAACCTTCTTA
TAAACCGAGAAAGTAATGATAGAAACTGCTAATTCCTATTGCCTGAGATTAAATTCACAG
CTTTCTCACTTTCAAAGGATAACAGCTTAATCCaCTGGTTTTAGGAACCACAACCTCT
>16891_Pelodiscus_parviformis
CgGCAtTATCCGAAtTATATCAACCACTAACTTCtTATCAAAAACACCATATTACCCATT
CATAATTCTAGCATTATGAGGAATTATCATAACAAGTCTAATCTGCCTACGCCAAACAGA
CCTAAAATCACTAATCGCCTACTCATCGGTAAGCCATATAGGCCTTGTTACCGCTGCAAC
ACTTACACAAACAGAATGAGCCTACACCGGAGCCATCACCCTTATAATTGCCCACGGCCT
AACATCATCATTATTATTTTGCTTAGCTAACACAAACTACGAACGAATCCACAGCCGAAC
ACTATTATTAACCCAAAATATACAACTATTACTCCCCCTAATAGGTACATGATGACTACT
AGCTAGCCTAACCAACATAGCTCTCCCACCCTCCATCAATCTTATAGGTGAATTAACAAT
TATTACATCACTCTTCAACTGATCTAACACTACAATCATTATTACAGGATTAGGCACCCT
AATCACCGCCACCTATACCTTACATATATTCTCCTCAACCCAATGGGGAGAATTACCACA
ACACATTAAAATTTTAACACCATCACACACACGAGAACATCTCATTATAACACTCCACAT
CTTACCCATAATATTACTAATAATAAAACCAGAACTAATCTGAGGCCCACTCTACTGTTA
ATGTAGTTTAAAATAAAATATTAGACTGTGGCTCTAAAGATAGAAGTTTAAACCTTCTTA
TAAACCGAGAAAGTAATAATAGAAACTGCTAATTCCTATTGCcTGAGaTTAAATTCACAG
CTTTCTCACTTTCAAAGGATAACAGCTTAATCCACTGGTTTtAGGAACcACAACCTCT
>HQ116589_Pelodiscus_parviformis
CGGCATTATCCGAATTATATCAACCACTAACTTCTTATCAAAAACATCATATTACCCATT
CATAATTCTAGCATTATGAGGAATTATCATAACAAGTCTAATCTGCCTACGCCAAACAGA
CCTAAAATCACTAATCGCCTACTCATCGGTAAGCCATATAGGCCTTGTTACCGCTGCAAC
ACTTACACAAACAGAATGAGCCTACACCGGAGCCATCACCCTTATAATTGCCCACGGCCT
AACATCATCATTATTATTTTGCTTAGCTAACACAAACTACGAACGAATCCACAGCCGAAC
ACTATTATTAACCCAAAATATACAACTATTACTCCCCCTAATAGGTACATGATGACTACT
AGCTAGCCTAACCAATATAGCTCTCCCACCCTCCATCAATCTTATAGGTGAATTAACAAT
TATTACATCACTCTTCAACTGATCTAACACTACAATCATTATTACAGGATTAGGCACCCT
AATCACCGCCACCTATACCTTACATATGTTCTCCTCAACCCAATGGGGAGAATTACCACA
ACACATTAAAATTTTAACACCATCACACACACGAGAACATCTCATTATAACACTCCACAT
CTTACCCATAATATTACTAATAATAAAACCAGAACTAATCTGAGGTCCACTCTACTGTTA
A-----------------------------------------------------------
------------------------------------------------------------
----------------------------------------------------------
>HQ116590_Pelodiscus_parviformis
CGGCATTATCCGAATTATATCAACCACTAACTTCTTATCAAAAACATCATATTACCCATT
CATAATTCTAGCATTATGAGGAATTATCATAACAAGTCTAATCTGCCTACGCCAAACAGA
CCTAAAATCACTAATCGCCTACTCATCGGTAAGCCATATAGGCCTTGTTACCGCTGCAAC
ACTTACACAAACAGAATGAGCCTACACCGGAGCCATCACCCTTATAATTGCCCACGGCCT
AACATCATCATTATTATTTTGCTTAGCTAACACAAACTACGAACGAATCCACAGCCGAAC
ACTATTATTAACCCAAAATATACAACTATTACTCCCCCTAATAGGTACATGATGACTACT
AGCTAGCCTAACCAATATAGCTCTCCCACCCTCCATCAATCTTATAGGTGAATTAACAAT
TATTACATCACTCTTCAACTGATCTAACACTACAATCATTATTACAGGATTAGGCACCCT
AATCACCGCCACCTATACCTTACATATGTTCTCCTCAACCCAATGGGGAGAATTACCACA
ACACATTAAAATTTTAACACCATCACACACACGAGAACATCTCATTATAACACTCCACAT
CTTACCCATAATATTACTAATAATAAAACCAGAACTAATCTGAGGTCCACTCTACTGTTA
A-----------------------------------------------------------
------------------------------------------------------------
----------------------------------------------------------
>5097_Pelodiscus_sinensis
CggCATTATCCGAATTATATCAACCACTAACTTCTTATCAAAAACACCATATTACCCATT
CATAATTCTAGCATTATGAGGAATTATCATAACAAGCCTAATCTGCCTACGCCAAACAGA
CCTAAAATCACTAATCGCCTACTCATCGGTGAGCCATATAGGCCTTGTTACCGCTGCAAC
ACTTACACAAACAGAATGAGCCTACACCGGGGCCATCACCCTTATAATTGCCCACGGCCT
AACATCATCATTATTATTTTGCTTAGCTAATACAAACTACGAACGAATCCACAGCCGAAC
ACTATTATTAACCCAAAATATACAACTATTACTCCCCCTAATAGGTACATGATGACTACT
AGCTAGCCTAACCAATATAGCTCTCCCACCCACCATTAATCTTATAGGTGAATTAACAAT
TATCACATCACTCTTCAACTGATCTAACACTACAATCATCATTACAGGATTAGGCACCCT
AATCACCGCCACCTATACCTTACATATGTTCTCCTCAACCCAATGGGGAGAATTACTACA
ACACATTAAAATTATAACACCATCACATACACGAGAACATCTCATTATAACACTCCACAT
CCTACCCATAACACTACTAATAATAAAACCAGAACTAATCTGAGGTCCACTCTACTGTTA
ATGTAGTTTAAAATAAAATATTAGACTGTGGCTCTAAAGACAGAAGTTTAAACCTTCTTA
TAAACCGAGAAAGTAATGATAGAAACTGCTAATTCCTATTGCCTGAGATTAAATTCACAG
CTTTCTCACTTTCAAAGGATAACAGCTTAATCCACTGGTTTTAGGAACCACAACCTCT
>6031_Pelodiscus_sinensis
-GGCATTATCCGAATTATATCAACCACTAACTTCTTATCAAAAATACCATATTACCCATT
CATAATTCTAGCATTATGAGGAATTATCATAACAAGCCTAATCTGCCTACGCCAAACAGA
CCTAAAATCACTAATCGCCTACTCATCGGTGAGCCATATAGGCCTTGTTACCGCTGCAAC
ACTTACACAAACAGAATGAGCCTACACCGGAGCCATCACCCTTATAATTGCCCACGGCCT
AACATCATCATTATTATTTTGCTTAGCTAATACAAACTACGAACGAATCCACAGCCGAAC
ACTATTATTAACCCAAAATATACAACTATTACTCCCCCTAATAGGTACATGATGACTACT
AGCTAGCCTAACCAATATAGCTCTCCCACCCACCATTAATCTTATAGGTGAATTAACAAT
TATCACATCACTCTTCAACTGATCTAACACTACAATCATCATTACAGGATTAGGCACCCT
AATCACCGCCACCTATACCTTACATATGTTCTCCTCAACCCAATGGGGAGAATTACCACA
ACACATTAAAATTATAACACCATCACATACACGAGAACACCTCATTATAACACTCCACAT
CCTACCCATAACACTACTAATAATAAAACCAGAACTAATCTGAGGCCCACTCTACTGTTA
ATGTAGTTTAAAATAAAATATTAGACTGTGGCTCTAAaGACAGAAGTTTAAACCTTCTTA
TAAACCGAGAAAGTAATGATAGAAACTGCTAATTCCTATTGCCTGAGATTAAATTCACAG
CTTTCTCACTTTCAAAGGATAACAGCTTAATCCACTGGTTTTAGGAACCACAACCTCT
>6033_Pelodiscus_sinensis
-GGCATTATCCgAATTATATCAACCACTAACTTCTTATCAAAAACACCATATTACCCATT
CATAATTCTAGCATTATGAGGAATTATCATAACAAGCCTAATCTGCCTACGCCAAACAGA
CCTAAAATCACTAATCGCCTACTCATCGGTGAGCCATATAGGCCTTGTTACCGCTGCAAC
ACTTACACAAACAGAATGAGCCTACACCGGAGCCATCACCCTTATAATTGCCCACGGCCT
AACATCATCATTATTATTTTGCTTAGCTAATACAAACTACGAACGAATCCACAGCCGAAC
ACTATTATTAACCCAAAATATACAACTATTACTCCCCCTAATAGGTACATGATGACTACT
AGCTAGCCTAACCAATATAGCTCTCCCACCCACCATTAATCTTATAGGTGAATTAACAAT
TATCACATCACTCTTCAACTGATCTAACACTACAATCATCATTACAGGATTAGGCACCCT
AATCACCGCCACCTATACCTTACATATGTTCTCCTCAACCCAATGGGGAGAATTACCACA
ACACATTAAAATTATAACACCATCACATACACGAGAACACCTCATTATAACACTCCATAT
CCTACCCATAACACTACTAATAATAAAACCAGAACTAATCTGAGGCCCACTCTACTGTTA
ATGTAGTTTAAAATAAAATATTAGACTGTGGCTCTAAaGACAGAAGTTTAAACCTTCTTA
TAAACCGAGAAAGTAATGATAGAAACTGCTAATTCCTATTGCCTGAGATTAAATTCACAG
CTTTCTCACTTTCAAaGGATAACAGCTTAATCCACTGGTTTTAGGAACCACAACCTCT
>6110_Pelodiscus_sinensis
CGgCATTATCCGAATTATATCAACCACTAACTTCTTATCAAAAACACCATATTACCCATT
CATAATTCTAGCATTATGAGGAATTATCATAACAAGCCTAATCTGCCTACGCCAAACAGA
CCTAAAATCACTAATCGCCTACTCATCGGTGAGCCATATAGGCCTTGTTACCGCTGCAAC
ACTTACACAAACAGAATGAGCCTACACCGGAGCCATCACCCTTATAATTGCCCACGGCCT
AACATCATCATTATTATTTTGCTTAGCTAATACAAACTACGAACGAATCCACAGCCGAAC
ACTATTATTAACCCAAAATATACAACTATTACTCCCCCTAATAGGTACATGATGACTACT
AGCTAGCCTAACCAATATAGCTCTCCCACCCACCATTAATCTTATAGGTGAATTAACAAT
TATCACATCACTCTTCAACTGATCTAACACTACAATCATCATTACAGGATTAGGCACCCT
AATCACCGCCACCTATACCTTACATATGTTCTCCTCAACCCAATGGGGAGAATTACCACA
ACACATTAAAATTATAACACCATCACATACACGAGAACACCTCATTATAACACTCCACAT
CCTACCCATAACACTACTAATAATAAAACCAGAACTAATCTGAGGCCCACTCTACTGTTA
ATGTAGTTTAAAATAAAATATTAGACTGTGGCTCTAAaGACAGAAGTTTAAACCTTCTTA
TAAACCGAGAAAGTAATGATAGAAACTGCTAATTCCTATTGCCTGAGATTAAATTCACAG
CTTTCTCACTTTCAAAGGATAACAGCTTAATCCACTGGTTTTAGGAACCACAACCTCT
>6111_Pelodiscus_sinensis
-gGCATTATCCgAATTATATCAACCACTAACTTCTTATCAAAAACACCATATTACCCATT
CATAATTCTAGCATTATGAGGAATTATCATAACAAGCCTAATCTGCCTACGCCAAACAGA
CCTAAAATCACTAATCGCCTACTCATCGGTGAGCCATATAGGCCTTGTTACCGCTGCAAC
ACTTACACAAACAGAATGAGCCTACACCGGAGCCATCACCCTTATAATTGCCCACGGCCT
AACATCATCATTATTATTTTGCTTAGCTAATACAAACTACGAACGAATCCACAGCCGAAC
ACTATTATTAACCCAAAATATACAACTATTACTCCCCCTAATAGGTACATGATGACTACT
AGCTAGCCTAACCAATATAGCTCTCCCACCCACCATTAATCTTATAGGTGAATTAACAAT
TATCACATCACTCTTCAACTGATCTAACACTACAATCATCATTACAGGATTAGGCACCCT
AATCACCGCCACCTATACCTTACATATGTTCTCCTCAACCCAATGGGGAGAATTACCACA
ACACATTAAAATTATAACACCATCACATACACGAGAACACCTCATTATAACACTCCACAT
CCTACCCATAACACTACTAATAATAAAACCAGAACTAATCTGAGGCCCACTCTACTGTTA
ATGTAGTTTAAAATAAAATATTAGACTGTGGCTCTAAAGACAGAAGTTTAAACCTTCTTA
TAAACCGAGAAAGTAATGATAGAAACTGCTAATTCCTATTGCCTGAGATTAAATTCACAG
CTTTCTCACTTTCAAAGGATAACAGCTTAATCCACTGGTTTTAGGAACCACAACCTCT
>6112_Pelodiscus_sinensis
-gGCATTATCCGAATTATATCAACCACTAACTTCTTATCAAAAACACCATATTACCCATT
CATAATTCTAGCATTATGAGGAATTATCATAACAAGCCTAATCTGCCTACGCCAAACAGA
CCTAAAATCACTAATCGCCTACTCATCGGTGAGCCATATAGGCCTTGTTACCGCTGCAAC
ACTTACACAAACAGAATGAGCCTACACCGGAGCCATCACCCTTATAATTGCCCACGGCCT
AACATCATCATTATTATTTTGCTTAGCTAATACAAACTACGAACGAATCCACAGCCGAAC
ACTATTATTAACCCAAAATATACAACTATTACTCCCCCTAATAGGTACATGATGACTACT
AGCTAGCCTAACCAATATAGCTCTCCCACCCACCATTAATCTTATAGGTGAATTAACAAT
TATCACATCACTCTTCAACTGATCTAACACTACAATCATCATTACAGGATTAGGCACCCT
AATCACCGCCACCTATACCTTACATATGTTCTCCTCAACCCAATGGGGAGAATTACCACA
ACACATTAAAATTATAACACCATCACATACACGAGAACACCTCATTATAACACTCCACAT
CCTACCCATAACACTACTAATAATAAAACCAGAACTAATCTGAGGCCCACTCTACTGTTA
ATGTAGTTTAAAATAAAATATTAGACTGTGGCTCTAAAGACAGAAGTTTAAACCTTCTTA
TAAACCGAGAAAGTAATGATAGAAACTGCTAATTCCTATTGCCTGAGATTAAATTCACAG
CTTTCTCACTTTCAAAGGATAACAGCTTAATCCACTGGTTTTAGGAACCACAACCTCT
>6113_Pelodiscus_sinensis
-GGCATTATCCgAATTATATCAACCACTAACTTCTTATCAAAAACACCATATTACCCATT
CATAATTCTAGCATTATGAGGAATTATCATAACAAGCCTAATCTGCCTACGCCAAACAGA
CCTAAAATCACTAATCGCCTACTCATCGGTGAGCCATATAGGCCTTGTTACCGCTGCAAC
ACTTACACAAACAGAATGAGCCTACACCGGAGCCATCACCCTTATAATTGCCCACGGCCT
AACATCATCATTATTATTTTGCTTAGCTAATACAAACTACGAACGAATCCACAGCCGAAC
ACTATTATTAACCCAAAATATACAACTATTACTCCCCCTAATAGGTACATGATGACTACT
AGCTAGCCTAACCAATATAGCTCTCCCACCCACCATTAATCTTATAGGTGAATTAACAAT
TATCACATCACTCTTCAACTGATCTAACACTACAATCATCATTACAGGATTAGGCACCCT
AATCACCGCCACCTATACCTTAYATATGTTCTCCTCAACCCAATGGGGAGAATTACCACA
ACACATTAAAATTATAACACCATCACATACACGAGAACACCTCATTATAACACTCCACAT
CCTACCCATAACACTACTAATAATAAAACCAGAACTAATCTGAGGCCCACTCTACTGTTA
ATGTAGTTTAAAATAAAATATTAGACTGTGGCTCTAAaGACAGAAGTTTAAACCTTCTTA
TAAACCGAGAAAGTAATGATAGAAACTGCTAATTCCTATTGCCTGAGATTAAATTCACAG
CTTTCTCACTTTCAAAGGATAACAGCTTAATCCACTGGTTTTAGGAACCACAACCTCT
>6991_Pelodiscus_sinensis
-ggcATTATCcgAATTATATCAACCACTAACTTCTTATCAAAAACACCATATTACCCATT
CATAATTCTAGCATTATGAGGAATTATCATAACAAGCCTAATCTGCCTACGACAAACAGA
CCTAAAATCACTAATCGCCTACTCATCGGTGAGCCATATAGGCCTTGTTACCGCTGCAAC
ACTTACACAAACAGAATGAGCCTACACCGGGGCCATCACCCTTATAATTGCCCACGGCCT
AACATCATCATTATTATTTTGCTTAGCTAATACAAACTACGAACGAATCCACAGCCGAAC
ACTATTATTAACCCAAAATATACAACTATTACTCCCCCTAATAGGTACATGATGACTACT
AGCTAGCCTAACCAATATAGCTCTCCCACCCACCATTAATCTTATAGGTGAATTAACAAT
TATCACATCACTCTTCAACTGATCTAACACTACAATCATCATTACAGGATTAGGCACCCT
AATCACCGCCACCTATACCTTACATATGTTCTCCTCAACCCAATGGGGAGAATTACCACA
ACACATTAAAATTATAACACCATCACATACACGAGAACACCTCATTATAACACTCCACAT
CCTACCCATAACACTACTAATAATAAAACCAGAACTAATTTGAGGTCCACTCTACTGTTA
ATGTAGTTTAAAATAAAATATTAGACTGTGGCTCTAAAGACAGAAGTTTAAACCTTCTTA
TAAACCGAGAAAGTAATAATAGAAACTGCTAATTCCTATTGcCTGAGATTAAATTCACAG
CTTTCTCACTTTcaAAGGATAACAGCTTAATCCACTGGTTTTAGGAACCACAACCTCT
>10674_Pelodiscus_sinensis
CggcATTATCCgAATTATATCAACCACTAACTTCTTATCAAAAATACCATATTACCCATT
CATAATTCTAGCATTATGAGGAATTATCATAACAAGCCTAATCTGCCTACGCCAAACAGA
CCTAAAATCACTAATCGCCTACTCATCGGTGAGCCATATAGGCCTTGTTACCGCTGCAAC
ACTTACACAAACAGAATGAGCCTACACCGGAGCCATCACCCTTATAATTGCCCACGGCCT
AACATCATCATTATTATTTTGCTTAGCTAATACAAACTACGAACGAATCCACAGCCGAAC
ACTATTATTAACCCAAAATATACAACTATTACTCCCCCTAATAGGTACATGATGACTACT
AGCTAGCCTAACCAATATAGCTCTCCCACCCACCATTAATCTTATAGGTGAATTAACAAT
TATCACATCACTCTTCAACTGATCTAACACTACAATCATCATTACAGGATTAGGCACCCT
AATCACCGCCACCTATACCTTACATATGTTCTCCTCAACCCAATGGGGAGAATTACCACA
ACACATTAAAATTATAACACCATCACATACACGAGAACACCTCATTATAACACTCCACAT
CCTACCCATAACACTACTAATAATAAAACCAGAACTAATCTGAGGCCCACTCTACTGTTA
ATGTAGTTTAAAATAAAATATTAGACTGTGGCTCTAAaGACAGAAGTTTAAACCTTCTTA
TAAACCGAGAAAGTAATGATAGAAACTGCTAATTCCTATTGCCTGAGATTAAATTCACAG
CTTTCTCACTTTCAAAGGATAACAGCTTAATCCACTGGTTTTAGGAACCACAACCTCT
>14908_Pelodiscus_sinensis
CGGCATTATCCGAATTATATCAACCACTAACTTCTTATCAAAAACACCATATTACCCATT
CATAATTCTAGCATTATGAGGAATTATCATAACAAGCCTAATCTGCCTACGACAAACAGA
CCTAAAATCACTAATCGCCTACTCATCGGTGAGCCATATAGGCCTTGTTACCGCTGCAAC
ACTTACACAAACAGAATGAGCCTACACCGGGGCCATCACCCTTATAATTGCCCACGGCCT
AACATCATCATTATTATTTTGCTTAGCTAATACAAACTACGAACGAATCCACAGCCGAAC
ACTATTATTAACCCAAAATATACAACTATTACTCCCCCTAATAGGTACATGATGACTACT
AGCTAGCCTAACCAATATAGCTCTCCCACCCACCATTAATCTTATAGGTGAATTAACAAT
TATCACATCACTCTTCAACTGATCTAACACTACAATCATCATTACAGGATTAGGCACCCT
AATCACCGCCACCTATACCTTACATATGTTCTCCTCAACCCAATGGGGAGAATTACCACA
ACACATTAAAATTATAACACCATCACATACACGAGAACACCTCATTATAACACTCCACAT
CCTACCCATAACATTACTAATAATAAAACCAGAACTAATTTGAGGTCCACTCTACTGTTA
ATGTAGTTTAAAATAAAATATTAGACTGTGGCTCTAAAGACAGAAGTTTAAACCTTCTTA
TAAACCGAGAAAGTAATAATAGAAACTGCTAATTCCTATTGCCTGAGATTAAATTCACAG
CTTTCTCACTTTCAAAGGATAACAGCTTAATCCACTGGTTTTAGGAACCACAACCTCT
>14909_Pelodiscus_sinensis
CGGCATTATCCGAATTATATCAACCACTAACTTCTTATCAAAAACACCATATTACCCATT
CATAATTCTAGCATTATGAGGAATTATCATAACAAGCCTAATCTGCCTACGACAAACAGA
CCTAAAATCACTAATCGCCTACTCATCGGTGAGCCATATAGGCCTTGTTACCGCTGCAAC
ACTTACACAAACAGAATGAGCCTACACCGGGGCCATCACCCTTATAATTGCCCACGGCCT
AACATCATCATTATTATTTTGCTTAGCTAATACAAACTACGAACGAATCCACAGCCGAAC
ACTATTATTAACCCAAAATATACAACTATTACTCCCCCTAATAGGTACATGATGACTACT
AGCTAGCCTAACCAATATAGCTCTCCCACCCACCATTAATCTTATAGGTGAATTAACAAT
TATCACATCACTCTTCAACTGATCTAACACTACAATCATCATTACAGGATTAGGCACCCT
AATCACCGCCACCTATACCTTACATATGTTCTCCTCAACCCAATGGGGAGAATTACCACA
ACACATTAAAATTATAACACCATCACATACACGAGAACACCTCATTATAACACTCCACAT
CCTACCCATAACATTACTAATAATAAAACCAGAACTAATTTGAGGTCCACTCTACTGTTA
ATGTAGTTTAAAATAAAATATTAGACTGTGGCTCTAAAGACAGAAGTTTAAACCTTCTTA
TAAACCGAGAAAGTAATAATAGAAACTGCTAATTCCTATTGCCTGAGATTAaATTCaCAG
CTTTCTCACTTTCAAAGGATAACAGCTTAATCCACTGGTTTTAGGAACCACAAccTCT
>14910_Pelodiscus_sinensis
CGGCATtATCCGAAtTATATcAACCACTAACTTCTtATCAAAAACACCATATTACCCATT
CATAATTCTAGCATTATGAGGGATTATCATAACAAGCCTAATCTGCCTACGACAAACAGA
CCTAAAATCACTAATCGCCTACTCATCGGTGAGCCATATAGGCCTTGTTACCGCTGCAAC
ACTTACACAAACAGAATGAGCCTACACCGGGGCCATCACCCTTATAATTGCCCACGGCCT
AACATCATCATTATTATTTTGCTTAGCTAATACAAACTACGAACGAATCCACAGCCGAAC
ACTATTATTAACCCAAAATATACAACTATTACTACCCCTAATAGGTACATGATGACTACT
AGCTAGCCTAACCAATATAGCTCTCCCACCCACCATTAATCTTATAGGTGAATTAACAAT
TATCACATCACTCTTCAACTGATCTAACACTACAATCATCATTACAGGATTAGGCACCCT
AATCACCGCCACCTATACCTTACATATGTTCTCCTCAACCCAATGGGGAGAATTACCACA
ACACATTAAAATTATAACACCATCACATACACGAGAACACCTCATTATAACACTCCACAT
CCTACCCATAACACTACTAATAATAAAACCAGAACTAATTTGAGGTCCACTCTACTGTTA
ATGTAGTTTAAAATAAAATATTAGACTGTGGCTCTAAAGACAGAAGTTTAAACCTTCTTA
TAAACCGAGAAAGTAATAATAGAAACTGCTAATTCCTATTGCCTGAGATTAAATTCACAG
CTTTCTCACTTTCAAAgGATAACAGCTTAaTCCACTGGTTTTAGGAACCAcAACCTCT
>14911_Pelodiscus_sinensis
-------------------------------TTCTTaTCAAAAACACCATATtACCCATT
CATAATTCTAGCATTATGAGGGATTATCATAACAAGCCTAATCTGCCTACGACAAACAGA
CCTAAAATCACTAATCGCCTACTCATCGGTGAGCCATATAGGCCTTGTTACCGCTGCAAC
ACTTACACAAACAGAATGAGCCTACACCGGGGCCATCACCCTTATAATTGCCCACGGCCT
AACATCATCATTATTATTTTGCTTAGCTAATACAAACTACGAACGAATCCACAGCCGAAC
ACTATTATTAACCCAAAATATACAACTATTACTACCCCTAATAGGTACATGATGACTACT
AGCTAGCCTAACCAATATAGCTCTCCCACCCACCATTAATCTTATAGGTGAATTAACAAT
TATCACATCACTCTTCAACTGATCTAACACTACAATCATCATTACAGGATTAGGCACCCT
AATCACCGCCACCTATACCTTACATATGTTCTCCTCAACCCAATGGGGAGAATTACCACA
ACACATTAAAATTATAACACCATCACATACACGAGAACACCTCATTATAACACTCCACAT
CCTACCCATAACACTACTAATAATAAAACCAGAACTAATTTGAGGTCCACTCTACTGTTA
ATGTAGTTTAAAATAAAATATTAGACTGTGGCTCTAAAGACAGAAGTTTAAACCTTCTTA
TAAACCGAGAAAGTAATAATAGAAACTGCTAATTCCTATTGCCTGAGATTAAATTCACAG
CTTTCTCACTTTCAAAGGATAACAGCTTAATCCACTGGTTTTAGGAaCCACAACCTCT
>14912_Pelodiscus_sinensis
CGGCATTATCCGAATTATATCAACCACTAACTTCTTATCAAAAACACCATATTACCCATT
CATAATTCTAGCATTATGAGGGATTATCATAACAAGCCTAATCTGCCTACGACAAACAGA
CCTAAAATCACTAATCGCCTACTCATCGGTGAGCCATATAGGCCTTGTTACCGCTGCAAC
ACTTACACAAACAGAATGAGCCTACACCGGGGCCATCACCCTTATAATTGCCCACGGCCT
AACATCATCATTATTATTTTGCTTAGCTAATACAAACTACGAACGAATCCACAGCCGAAC
ACTATTATTAACCCAAAATATACAACTATTACTACCCCTAATAGGTACATGATGACTACT
AGCTAGCCTAACCAATATAGCTCTCCCACCCACCATTAATCTTATAGGTGAATTAACAAT
TATCACATCACTCTTCAACTGATCTAACACTACAATCATCATTACAGGATTAGGCACCCT
AATCACCGCCACCTATACCTTACATATGTTCTCCTCAACCCAATGGGGAGAATTACCACA
ACACATTAAAATTATAACACCATCACATACACGAGAACACCTCATTATAACACTCCACAT
CCTACCCATAACACTACTAATAATAAAACCAGAACTAATTTGAGGTCCACTCTACTGTTA
ATGTAGTTTAAAATAAAATATTAGACTGTGGCTCTAAAGACAGAAGTTTAAACCTTCTTA
TAAACCGAGAAAGTAATAATAGAAACTGCTAATTCCTATTGCCTGAGATTAAATTCACAG
CTTTCTCACTTTCAAAGGATAACAGCTTAATCCACTGGTTTTAGGAACCACAACCTCT
>14913_Pelodiscus_sinensis
CGGCATTATCCGAATTATATCAACCACTAACTTCTTATCAAAAACACCATATTACCCATT
CATAATTCTAGCATTATGAGGGATTATCATAACAAGCCTAATCTGCCTACGACAAACAGA
CCTAAAATCACTAATCGCCTACTCATCGGTGAGCCATATAGGCCTTGTTACCGCTGCAAC
ACTTACACAAACAGAATGAGCCTACACCGGGGCCATCACCCTTATAATTGCCCACGGCCT
AACATCATCATTATTATTTTGCTTAGCTAATACAAACTACGAACGAATCCACAGCCGAAC
ACTATTATTAACCCAAAATATACAACTATTACTACCCCTAATAGGTACATGATGACTACT
AGCTAGCCTAACCAATATAGCTCTCCCACCCACCATTAATCTTATAGGTGAATTAACAAT
TATCACATCACTCTTCAACTGATCTAACACTACAATCATCATTACAGGATTAGGCACCCT
AATCACCGCCACCTATACCTTACATATGTTCTCCTCAACCCAATGGGGAGAATTACCACA
ACACATTAAAATTATAACACCATCACATACACGAGAACACCTCATTATAACACTCCACAT
CCTACCCATAACACTACTAATAATAAAACCAGAACTAATTTGAGGTCCACTCTACTGTTA
ATGTAGTTTAAAATAAAATATTAGACTGTGGCTCTAAAGACAGAAGTTTAAACCTTCTTA
TAAACCGAGAAAGTAATAATAGAAACTGCTAATTCCTATTGCCTGAGATTAAATTCACAG
CTTTCTCACTTTCAAAGGATAACAGCTTAATCCACTGGTTTTAGGAACCACAACCTCT
>15736_Pelodiscus_sinensis
CGGCATTATCCGAATTATATCAACCACTAACTTCTTATCAAAAACACCATATTACCCATT
CATAATTCTAGCATTATGAGGAATTATCATAACAAGCcTAATCTGCcTACGCCAAACAGA
CCTAAAATCACTAATCGCcTACTCATCGGTGAGCCATATAGGCCTTGTTACCGCTGCAAC
ACTTACACAAACAGAATGAGCCTACACCGGAGCCATCACCCTTATAATCGCCCACGGCCT
AACATCATCATTATTATTTTGCTTAGCTAATACAAACTACGAACGAATCCACAGCCGAAC
ACTATTATTAACCCAAAATATACAACTATTACTCCCCCTAATAGGTACATGATGACTACT
AGCTAGCCTAACCAATATAGCTCTCCCACCCACCATTAATCTTATAGGTGAATTAACAAT
TATCACATCACTCTTCAACTGATCTAACACTACAATCATCATTACAGGATTAGGCACCCT
AATCACCGCCACCTATACCTTACATATGTTCTCCTCAACCCAATGGGGAGAATTACCACA
ACACATTAAAATTATAACACCATCACATACACGAGAACACCTCATTATAACACTCCACAT
CCTACCCATAACACTACTAATAATAAAACCAGAACTAATCTGAGGCCCACTCTACTGTTA
ATGTAGTTTAAAATAAAATATTAGACTGTGGCTCTAAAGACAGAAGTTTAAACCTTCTTA
TAAACCGAGAAAGTAATGATAGAAACTGCTAATTCCTATTGCCTGAGATTAAATTCACAG
CTTTCTCACTTTCAAagGATaACAGCTTAATCCACTGGtTTTAgGAACCACaACCTCT
>ZMB38_Pelodiscus_sinensis
------------------------------------------------------------
----------------------------------------------------------GA
CCTAAAATCACTAATCGCCTACTCATCAGTGAGCCATATAGGCCTCGTTACCGCTGcaac
acttacacaaacagaatgagcctacaccggrgccatcacccttATAATTGCCCACGGCCT
AACATCATCATTATTATTTTgcttagctaatacaaactacgaacgaatccacagccgaac
actattattaacccaaaatatacaactattactccccctaataggcacaygatgACTACT
AGCTAGCCTAACCAATATAGCTCTCCCACCCACCATTAATCTTATAGGTGAATTAACAAT
TATCACATCACTCTTCAACTGATCTAACACTACAATCATCAttacaggattaggcaccCT
AATCACCGCCACCTATACCTTACATATATTCTCCTCAACCCAATGGGGAGAATTACCACA
ACACATTAAAATTATAACACCATCACATACACGAGAACATCTCAT---------------
------------------------------------------------------------
------------------------------------------------------------
------------------------------------------------------------
----------------------------------------------------------
>16849_Pelodiscus_sinensis
CGGCATTATCCGAATTATATCAACCACTAACTTCTTATCAAAAACACCATATTACCCATT
CATAATTCTAGCATTATGAGGGATTATCATAACAAGCCTAATCTGCCTACGACAAACAGA
CCTAAAATCACTAATCGCCTACTCATCGGTGAGCCATATAGGCCTTGTTACCGCTGCAAC
ACTTACACAAACAGAATGAGCCTACACCGGGGCCATCACCCTTATAATTGCCCACGGCCT
AACATCATCATTATTATTTTGCTTAGCTAATACAAACTACGAACGAATCCACAGCCGAAC
ACTATTATTAACCCAAAATATACAACTATTACTCCCCCTAATAGGTACATGATGACTACT
AGCTAGCCTAACCAATATAGCTCTCCCACCCACCATTAATCTTATAGGTGAATTAACAAT
TATCACATCACTCTTCAACTGATCTAACACTACAATCATCATTACAGGATTAGGCACCCT
AATCACCGCCACCTATACCTTACATATGTTCTCCTCAACCCAATGGGGAGAATTACCACA
ACACATTAAAATTATAACACCATCACATACACGAGAACACCTCATTATAACACTCCACAT
CCTACCCATAACACTACTAATAATAAAACCAGAACTAATTTGAGGTCCACTCTACTGTTA
ATGTAGTTTAAAATAAAATATTAGACTGTGGCTCTAAAGACAGAAGTTTAAACCTTCTTA
TAAACCGAGAAAGTAATAATAGAAACTGCTAATTCCTATTGCCTGAGATTAAATTCACAG
CTTTCTCACTTTCAAAGGAtaACAGCTTAATCCAcTGGtTTTAGGAaCCAcAACCTCT
>16850_Pelodiscus_sinensis
CGGCATTATCCGAATTATATCAACCACTAACTTCTTATCAAAAACACCATATTACCCATT
CATAATTCTAGCATTATGAGGGATTATCATAACAAGCCTAATCTGCCTACGACAAACAGA
CCTAAAATCACTAATCGCCTACTCATCGGTGAGCCATATAGGCCTTGTTACCGCTGCAAC
ACTTACACAAACAGAATGAGCCTACACCGGGGCCATCACCCTTATAATTGCCCACGGCCT
AACATCATCATTATTATTTTGCTTAGCTAATACAAACTACGAACGAATCCACAGCCGAAC
ACTATTATTAACCCAAAATATACAACTATTACTCCCCCTAATAGGTACATGATGACTACT
AGCTAGCCTAACCAATATAGCTCTCCCACCCACCATTAATCTTATAGGTGAATTAACAAT
TATCACATCACTCTTCAACTGATCTAACACTACAATCATCATTACAGGATTAGGCACCCT
AATCACCGCCACCTATACCTTACATATGTTCTCCTCAACCCAATGGGGAGAATTACCACA
ACACATTAAAATTATAACACCATCACATACACGAGAACACCTCATTATAACACTCCACAT
CCTACCCATAACACTACTAATAATAAAACCAGAACTAATTTGAGGTCCACTCTACTGTTA
ATGTAGTTTAAAATAAAATATTAGACTGTGGCTCTAAAGACAGAAGTTTAAACCTTCTTA
TAAACCGAGAAAGTAATAATAGAAACTGCTAATTCCTATTGCCTGAGATTAAATTCaCAG
CTTTCTCACTTTCaAAGGATAACAGCTTAATCCACTGGTTTTAGGAACCACAACCTCT
>16851_Pelodiscus_sinensis
CGGCAtTATCCGaAtTATATCAACCACTaACTTCtTATCaAAAACACCATAtTACCCATT
CATAATTCTAGCATTATGAGGGATTATCATAACAAGCCTAATCTGCCTACGACAAACAGA
CCTAAAATCACTAATCGCCTACTCATCGGTGAGCCATATAGGCCTTGTTACCGCTGCAAC
ACTTACACAAACAGAATGAGCCTACACCGGGGCCATCACCCTTATAATTGCCCACGGCCT
AACATCATCATTATTATTTTGCTTAGCTAATACAAACTACGAACGAATCCACAGCCGAAC
ACTATTATTAACCCAAAATATACAACTATTACTCCCCCTAATAGGTACATGATGACTACT
AGCTAGCCTAACCAATATAGCTCTCCCACCCACCATTAATCTTATAGGTGAATTAACAAT
TATCACATCACTCTTCAACTGATCTAACACTACAATCATCATTACAGGATTAGGCACCCT
AATCACCGCCACCTATACCTTACATATGTTCTCCTCAACCCAATGGGGAGAATTACCACA
ACACATTAAAATTATAACACCATCACATACACGAGAACACCTCATTATAACACTCCACAT
CCTACCCATAACACTACTAATAATAAAACCAGAACTAATTTGAGGTCCACTCTACTGTTA
ATGTAGTTTAAAATAAAATATTAGACTGTGGCTCTAAAGACAGAAGTTTAAACCTTCTTA
TAAACCGAGAAAGTAATAATAGAAACTGCTAATTCCTATTGCCTGAGATTAAATTCACAG
CtTTCTCACTTTCAAAGGATaACAGCTTaATCCACTGGTTTtAGGAACCACAACCTCT
>16852_Pelodiscus_sinensis
CGGCATTATcCGAATTATATCAaCCACTAACTTCTTATCAAAAACACCATATTACCCATT
CATAATTCTAGCATTATGAGGAATTATCATAACAAGCCTAATCTGCCTACGACAAACAGA
CCTAAAATCACTAATCGCCTACTCATCGGTGAGCCATATAGGCCTTGTTACCGCTGCAAC
ACTTACACAAACAGAATGGGCCTACACCGGGGCCATCACCCTTATAATTGCCCACGGCCT
AACATCATCATTATTATTTTGCTTAGCTAATACAAACTACGAACGAATCCACAGCCGAAC
ACTATTATTAACCCAAAATATACAACTATTACTCCCCCTAATAGGTACATGATGACTACT
AGCTAGCCTAACCAATATAGCTCTCCCACCCACCATTAATCTTATAGGTGAATTAACAAT
TATCACATCACTCTTCAACTGATCTAACACTACAATCATCATTACAGGATTAGGCACCCT
AATCACCGCCACCTATACCTTACATATGTTCTCCTCAACCCAATGGGGAGAATTACCACA
ACACATTAAAATTATAACACCATCACATACACGAGAACACCTCATTATAACACTCCACAT
CCTACCCATAACACTACTAATAATAAAACCAGAACTAATTTGAGGTCCACTCTACTGTTA
ATGTAGTTTAAAATAAAATATTAGACTGTGGCTCTAAAGACAGAAGTTTAAACCTTCTTA
TAAACCGAGAAAGTAATAATAGAAACTGCTAATTCCTATTGCCTGAGATTAAATTCACAG
CTTTCTCACTTTCAAAGGATAACAGCTTAATCCACTGGTTTTAGGAACCACAACcTCT
>16853_Pelodiscus_sinensis
CGGCATTATCCGAATTATATCAACCACTAACTTCTTATCAAAAACACCATATTACCCATT
CATAATTCTAGCATTATGAGGAATTATCATAACAAGCCTAATCTGCCTACGACAAACAGA
CCTAAAATCACTAATCGCCTACTCATCGGTGAGCCATATAGGCCTTGTTACCGCTGCAAC
ACTTACACAAACAGAATGGGCCTACACCGGGGCCATCACCCTTATAATTGCCCACGGCCT
AACATCATCATTATTATTTTGCTTAGCTAATACAAACTACGAACGAATCCACAGCCGAAC
ACTATTATTAACCCAAAATATACAACTATTACTCCCCCTAATAGGTACATGATGACTACT
AGCTAGCCTAACCAATATAGCTCTCCCACCCACCATTAATCTTATAGGTGAATTAACAAT
TATCACATCACTCTTCAACTGATCTAACACTACAATCATCATTACAGGATTAGGCACCCT
AATCACCGCCACCTATACCTTACATATGTTCTCCTCAACCCAATGGGGAGAATTACCACA
ACACATTAAAATTATAACACCATCACATACACGAGAACACCTCATTATAACACTCCACAT
CCTACCCATAACACTACTAATAATAAAACCAGAACTAATTTGAGGTCCACTCTACTGTTA
ATGTAGTTTAAAATAAAATATTAGACTGTGGCTCTAAAGACAGAAGTTTAAACCTTCTTA
TAAACCGAGAAAGTAATAATAGAAACTGCTAATTCCTATTGCCTGAGATTAAATTCACAG
CTTTCTCACTTTCAAAGGATAACAGCTTAATCCACTGGTTTTAGGAACCACAACCTCT
>16855_Pelodiscus_sinensis
CGGCATTATCcGAATtATATCAACcACTAACTTCTTATCAAAAACACCATATTACCCATT
CATAATTCTAGCATTATGAGGAATTATCATAACAAGCCTAATCTGCCTACGACAAACAGA
CCTAAAATCACTAATCGCCTACTCATCGGTGAGCCATATAGGCCTTGTTACCGCTGCAAC
ACTTACACAAACAGAATGAGCCTACACCGGGGCCATCACCCTTATAATTGCCCACGGCCT
AACATCATCATTATTATTTTGCTTAGCTAATACAAACTACGAACGAATCCACAGCCGAAC
ACTATTATTAACCCAAAATATACAACTATTACTCCCCCTAATAGGTACATGATGACTACT
AGCTAGCCTAACCAATATAGCTCTCCCACCCACCATTAATCTTATAGGTGAATTAACAAT
TATCACATCACTCTTCAACTGATCTAACACTACAATCATCATTACAGGATTAGGCACCCT
AATCACCGCCACCTATACCTTACATATGTTCTCCTCAACCCAATGGGGAGAATTACCACA
ACACATTAAAATTATAACACCATCACATACACGAGAACACCTCATTATAACACTCCACAT
CCTACCCATAACACTACTAATAATAAAACCAGAACTAATTTGAGGTCCACTCTACTGTTA
ATGTAGTTTAAAATAAAATATTAGACTGTGGCTCTAAAGACAGAAGTTTAAACCTTCTTA
TAAACCGAGAAAGTAATAATAGAAACTGCTAATTCCTATTGCCTGAGATTAAATTCACAG
CTTTCTCACTTTCAAAGGATAACAGCTTAATCCACTGGTTTTAGGAACCACAACCTCT
>16859_Pelodiscus_sinensis
------------------------------------------------------------
-----------------------------------GCCTAATCTGCCTACGACAAACAgA
CCTAAAaTCACTAATCGCCTACTCATCGGTGAGCCATATAGGCCTTGTTACCGCTGCAAC
ACTTACACAAACAGAATGAGCCTACACCGGGGCCATCACCCTTATAATTGCCCACGGCCT
AACATCATCATTATTATTTTGCTTAGCTAATACAAACTACGAACGAATCCACAGCCGAAC
ACTATTATTAACCCAAAATATACAACTATTACTCCCCCTAATAGGTACATGATGACTACT
AGCTAGCCTAACCAATATAGCTCTCCCACCCACCATTAATCTTATAGGTGAATTAACAAT
TATCACATCACTCTTCAACTGATCTAACACTACAATCATCATTACAGGATTAGGCACCCT
AATCACCGCCACCTATACCTTACATATGTTCTCCTCAACCCAATGGGGAGAATTACCACA
ACACATTAAAATTATAACACCATCACATACACGAGAACAcCTCATTATAACACTCCACAT
CCTACCCATAACACTACTAATAATAAAACCAGAaCTAATTTGAGGTCCACTCTACTGTTA
AtGTAGTTTAAAATAAAATATTAGACTGTGGCTCTAAaGACAGAAGTTTAAACCTTCTTA
TAAACCGAGAAAGTAATAATAGAAaCTGCTAaTTCCTAtTGCCTGAGATtAAATTCACAG
CTTTCTCACTTTCAAAGGATAaCAGCTTAATcCACTGGTtTtAGGAACcACAACCTCT
>16860_Pelodiscus_sinensis
CGGCaTTATCCGAaTTATATCAACCACTAACTTCTTATCAAAAACACCATATTACCCATT
CATAATTCTAGCATTATGAGGAATTATCATAACAAGCCTAATCTGCCTACGACAAACAGA
CCTAAAATCACTAATCGCCTACTCATCGGTGAGCCATATAGGCCTTGTTACCGCTGCAAC
ACTTACACAAACAGAATGAGCCTACACCGGGGCCATCACCCTTATAATTGCCCACGGCCT
AACATCATCATTATTATTTTGCTTAGCTAATACAAACTACGAACGAATCCACAGCCGAAC
ACTATTATTAACCCAAAATATACAACTATTACTCCCCCTAATAGGTACATGATGACTACT
AGCTAGCCTAACCAATATAGCTCTCCCACCCACCATTAATCTTATAGGTGAATTAACAAT
TATCACATCACTCTTCAACTGATCTAACACTACAATCATCATTACAGGATTAGGCACCCT
AATCACCGCCACCTATACCTTACATATGTTCTCCTCAACCCAATGGGGAGAATTACCACA
ACACATTAAAATTATAACACCATCACATACACGAGAACACCTCATTATAACACTCCACAT
CCTACCCATAACACTACTAATAATAAAACCAGAACTAATTTGAGGTCCACTCTACTGTTA
ATGTAGTTTAAAATAAAATATTAGACTGTGGCTCTAAAGACAGAAGTTTAAACCTTCTTA
TAAACCGAGAAAGTAATAATAGAaACTGCTAATTCCTATTGCCTGAGATTAAATTCACAG
CTTTCTCACTTTCAAAGGATAACAGCTTAATCCACTGGTTTtAGGaACCACAAcCTCT
>16864_Pelodiscus_sinensis
CGGCAtTATCCGAATTATATCAACCACTAACTTCTTATCAAAAACACCATATTACCCATT
CATAATTCTAGCATTATGAGGAATTATCATAACAAGCCTAATCTGCCTACGACAAACAGA
CCTAAAATCACTAATCGCCTACTCATCGGTGAGCCATATAGGCCTTGTTACCGCTGCAAC
ACTTACACAAACAGAATGAGCCTACACCGGGGCCATCACCCTTATAATTGCCCACGGCCT
AACATCATCATTATTATTTTGCTTAGCTAATACAAACTACGAACGAATCCACAGCCGAAC
ACTATTATTAACCCAAAATATACAACTATTACTCCCCCTAATAGGTACATGATGACTACT
AGCTAGCCTAACCAATATAGCTCTCCCACCCACCATTAATCTTATAGGTGAATTAACAAT
TATCACATCACTCTTCAACTGATCTAACACTACAATCATCATTACAGGATTAGGCACCCT
AATCACCGCCACCTATACCTTACATATGTTCTCCTCAACCCAATGGGGAGAATTACCACA
ACACATTAAAATTATAACACCATCACATACACGAGAACACCTCATTATAACACTCCACAT
CCTACCCATAACATTACTAATAATAAAACCAGAACTAATTTGAGGTCCACTCTACTGTTA
ATGTAGTTTAAAATAAAATATTAGACTGTGGCTCTAAAGACAGAAGTTTAAACCTTCTTA
TAAACCGAGAAAGTAATAATAGAAACTGCTAATTCCTATTGCCTGAGATTAAATTCACAG
CTTTCTCACTTTCAAaGGATAACAGCTTAATCCACTGGTTTTAGGAACCACAACCTCT
>16866_Pelodiscus_sinensis
CGGCAtTATCCGAATTATATCAACCACTAACTTCTTATCAAAAACACCATATTACCCATT
CATAATTCTAGCATTATGAGGAATTATCATAACAAGCCTAATCTGCCTACGACAAACAGA
CCTAAAATCACTAATCGCCTACTCATCGGTGAGCCATATAGGCCTTGTTACCGCTGCAAC
ACTTACACAAACAGAATGAGCCTACACCGGGGCCATCACCCTTATAATTGCCCACGGCCT
AACATCATCATTATTATTTTGCTTAGCTAATACAAACTACGAACGAATCCACAGCCGAAC
ACTATTATTAACCCAAAATATACAACTATTACTCCCCCTAATAGGTACATGATGACTACT
AGCTAGCCTAACCAATATAGCTCTCCCACCCACCATTAATCTTATAGGTGAATTAACAAT
TATCACATCACTCTTCAACTGATCTAACACTACAATCATCATTACAGGATTAGGCACCCT
AATCACCGCCACCTATACCTTACATATGTTCTCCTCAACCCAATGGGGAGAATTACCACA
ACACATTAAAATTATAACACCATCACATACACGAGAACACCTCATTATAACACTCCACAT
CCTACCCATAACATTACTAATAATaAaACCAGAAcTAATTTGAGGTCCACTCTACTGTTA
AtGTaGTTtAaAATAAAATATTAgACtGtGgCTCTAAAGACAGAAGTTTAAACCTTCTTA
TAAACCGAgaAAGTaATAATAGAAACTGCTAATTCCTATTGCCTGAGATTAAATTCACAG
CTTTCTCaCTTTCAAAGGAtAACAGCTTaATCCACTGGtTTTAGGAACCACAACCTCT
>16869_Pelodiscus_sinensis
CGGCATTATCCgAATTATATCAACCACTAACTTCTTATCAAAAACACCATATTACCCATT
CATAATTCTAGCATTATGAGGGATTATCATAACAAGCCTAATCTGCCTACGACAAACAGA
CCTAAAATCACTAATCGCCTACTCATCGGTGAGCCATATAGGCCTTGTTACCGCTGCAAC
ACTTACACAAACAGAATGAGCCTACACCGGGGCCATCACCCTTATAATTGCCCACGGCCT
AACATCATCATTATTATTTTGCTTAGCTAATACAAACTACGAACGAATCCACAGCCGAAC
ACTATTATTAACCCAAAATATACAACTATTACTACCCCTAATAGGTACATGATGACTACT
AGCTAGCCTAACCAATATAGCTCTCCCACCCACCATTAATCTTATAGGTGAATTAACAAT
TATCACATCACTCtTCAACTGATCTAACACTACAATCATCATTACAGGATTAGGCACCCT
AATCACCGCCACCTATACCTTACATATGTTCTCCTCAACCCAATGGGGAGAATTACCACA
ACACATTAAAATTATAACACCATCACATACACGAGAACACCTCATTATAACACTCCACAT
CCTACCCATAACACTACTAATAATAAAACCAGAACTAATTTGAGGTCCACTCTACTGTTA
ATGTAGTTTAAAATAAAATATTAGACTGTGGCTCTAAAGACAGAAGTTTAAACCTTCTTA
TAAACCGAGAAAGTAATAATAGAAACTGCTAATTCCTATTGCCTGAGATTAAATTCACAG
CTTTCTCACTTTCAAAGGATAACAGCTTAATCCACTGGTTTTAGGAACCACAACCTCT
>16870_Pelodiscus_sinensis
CGGCATtATCCGAATtATATCAACCACTAACTTCTtATCAAAAaCACCATATTacccaTT
CATAATTCTAGCATtATGaGGGATTATCATAACAAGCCTAATCTGCCTaCGACAAACAGA
CCTAAAATCACTAATCGCCTACTCATCGGTGAGCCATATAGGCCTTGTTACCGCTGCAAC
ACTTACACAAACAGAATGAGCCTACACCGGGGCCATCACCCTTATAATTGCCCACGGCCT
AACATCATCATTATTATTTTGCTTAGCTAATACAAACTACGAACGAATCCACAGCCGAAC
ACTATTATTAACCCAAAATATACAACTATTACTACCCCTAATAGGTACATGATGACTACT
AGCTAGCCTAACCAATATAGCTCTCCCACCCACCATTAATCTTATAGGTGAATTAACAAT
TATCACATCACTCTTCAACTGATCTAACACTACAATCATCATTACAGGATTAGGCACCCT
AATCACCGCCACCTATACCTTACATATGTTCTCCTCAACCCAATGGGGAGAATTACCACA
ACACATTAAAATTATAACACCATCACATACACGAGAACACCTCATTATAACACTCCACAT
CCTACCCATAACACTACTAATAATAAAACCAGAACTAATTTGAGGTCCACTCTACTGTTA
ATGTAGTTTAAAATAAAATATTAGACTGTGGCTCTAAAGACAGAAGTTTAAACCTTCTTA
TAAACCGAGAAAGTAATAATAGAAaCTGcTAATTCCTATTGCCTGAGATTAAATTCACAG
CTTTCTCACTTTCAAaGGATaACAGCTTAATCcACTGGtTTTAGgAACCACAACCTCT
>16871_Pelodiscus_sinensis
CGGCAtTATCCGAATTATATCAACCACTAACTTcTTATCAAAAACACCATATTACCCATT
CATAATTCTAGCATTATGAGGGATTATCATAACAAGCCTAATCTGCCTACGACAAACAGA
CCTAAAATCACTAATCGCCTACTCATCGGTGAGCCATATAGGCCTTGTTACCGCTGCAAC
ACTTACACAAACAGAATGAGCCTACACCGGGGCCATCACCCTTATAATTGCCCAcGGCCT
AACATCATCATTATTATTTTGCTTAGCTAATACAAACTACGAACGAATCCACAGCCGAAC
ACTATTATTAACCCAAAATATACAACTATTACTACCCCTAATAGGTACATGATGACTACT
AGCTAGCCTAACCAATATAGCTCTCCCACCCACCATTAATCTTATAGGTGAATTAACAAT
TATCACATCACTCTTCAACTGATCTAACACTACAATCATCATTACAGGATTAGGCACCCT
AATCACCGCCACCTATACCTTACATATGTTCTCCTCAACCCAATGGGGAGAATTACCACA
ACACATTAAAATTATAACACCATCACATACACGAGAACACCTCATTATAACACTCCACAT
CCTACCCATAACACTACTAATAATAAAACCAGAACTAATTTGAGGTCCACTCTACTGTTA
ATGTAGTTTAAAATAAAATATTAGACTGTGGCTCTAAAGACAGAAGTTTAAACCTTCTTA
TAAACCGAGAAAGTAATAATAGAAACTGCTAATTCCTATTGCCTGAGATTAAATTCACAG
CTTTCTCACTTTCAAAGGATAACAGCTTAATCCACTGGTTTTAGGAAcCACAACCTCT
>16872_Pelodiscus_sinensis
CGGCAtTATCCGAATTATATCAACCACTAACTTCTTATCAAAAACACCATATTACCCATT
CATAATTCTAGCATTATGAGGGATTATCATAACAAGCCTAATCTGCCTACGACAAACAGA
CCTAAAATCACTAATCGCCTACTCATCGGTGAGCCATATAGGCCTTGTTACCGCTGCAAC
ACTTACACAAACAGAATGAGCCTACACCGGGGCCATCACCCTTATAATTGCCCACGGCCT
AACATCATCATTATTATTTTGCTTAGCTAATACAAACTACGAACGAATCCACAGCCGAAC
ACTATTATTAACCCAAAATATACAACTATTACTACCCCTAATAGGTACATGATGACTACT
AGCTAGCCTAACCAATATAGCTCTCCCACCCACCATTAATCTTATAGGTGAATTAACAAT
TATCACATCACTCTTCAACTGATCTAACACTACAATCATCATTACAGGATTAGGCACCCT
AATCACCGCCACCTATACCTTACATATGTTCTCCTCAACCCAATGGGGAGAATTACCACA
ACACATTAAAATTATAACACCATCACATACACGAGAACACCTCATTATAACACTCCACAT
CCTACCCATAACACTACTAATAATAAAACCAGAACTAATTTGAGGTCCACTCTACTGTTA
ATGTAGTTTAAAATAAAATATTAGACTGTGGCTCTAAAGACAGAAGTTTAAACCTTCTTA
TAAACCGAGAAAGTAATAATAGAAACTGCTAATTCCTATTGCCTGAGATTAAATTCACAG
CTTTCTCACTTTCAAAGGATAACAGCTTAATCCACTGGTTTTAGGAACCACAACCTCT
>16873_Pelodiscus_sinensis
CGGCAtTATCCGAATTATATCAACCACTAaCTTCTTATCAAAAACACCATATTACCCATT
CATAATTCTAGCATTATGAGGGATTATCATAACAAGCCTAATCTGCCTACGACAAACAGA
CCTAAAATCACTAATCGCCTACTCATCGGTGAGCCATATAGGCCTTGTTACCGCTGCAAC
ACTTACACAAACAGAATGAGCCTACACCGGGGCCATCACCCTTATAATTACCCACGGCCT
AACATCATCATTATTATTTTGCTTAGCTAATACAAACTACGAACGAATCCACAGCCGAAC
ACTACTATTAACCCAAAATATACAACTATTACTACCCCTAATAGGTACATGATGACTACT
AGCTAGCCTAACCAATATAGCTCTCCCACCCACCATTAATCTTATAGGTGAATTAACAAT
TATCACATCACTCTTCAACTGATCTAACACTACAATCATCATTACAGGATTAGGCACCCT
AATCACCGCCACCTATACCTTACATATGTTCTCCTCAACCCAATGGGGAGAATTACCACA
ACACATTAAAATTATAACACCATCACATACACGAGAACACCTCATTATAACACTCCACAT
CCTACCCATAACACTACTAATAATAAAACCAGAACTAATTTGAGGTCCACTCTACTGTTA
ATGTAGTTTAAAATAAAATATTAGACTGTGGCTCTAAAGACAGAAGTTTAAACCTTCTTA
TAAACCGAGAAAGTAATAATAGAAACTGCTAATTCCTATTGCCTGAGATTAAaTTCACAG
CTTTCTCACTTTCAAAGGATAACAGCTTAATCCACTGGTTTtAGGAACCACAACCTCT
>16874_Pelodiscus_sinensis
CGGCAtTATCCGAATTATATCAACCACTAaCTTCTTATCAAAAACACCATATTACCCATT
CATAATTCTAGCATTATGAGGGATTATCATAACAAGCCTAATCTGCCTACGACAAACAGA
CCTAAAATCACTAATCGCCTACTCATCGGTGAGCCATATAGGCCTTGTTACCGCTGCAAC
ACTTACACAAACAGAATGAGCCTACACCGGGGCCATCACCCTTATAATTACCCACGGCCT
AACATCATCATTATTATTTTGCTTAGCTAATACAAACTACGAACGAATCCACAGCCGAAC
ACTACTATTAACCCAAAATATACAACTATTACTACCCCTAATAGGTACATGATGACTACT
AGCTAGCCTAACCAATATAGCTCTCCCACCCACCATTAATCTTATAGGTGAATTAACAAT
TATCACATCACTCTTCAACTGATCTAACACTACAATCATCATTACAGGATTAGGCACCCT
AATCACCGCCACCTATACCTTACATATGTTCTCCTCAACCCAATGGGGAGAATTACCACA
ACACATTAAAATTATAACACCATCACATACACGAGAACACCTCATTATAACACTCCACAT
CCTACCCATAACACTACTAATAATAAAACCAGAACTAATTTGAGGTCCACTCTACTGTTA
ATGTAGTTTAAAATAAAATATTAGACTGTGGCTCTAAAGACAGAAGTTTAAACCTTCTTA
TAAACCGAGAAAGTAATAATAGAAACTGCTAATTCCTATTGCCTGAGATTAAATTCACAG
CTTTCTCACTTTCAAAGGATAACAGCTTAATCCACTGGTTTTAGGAACCACAACCTCt
>16875_Pelodiscus_sinensis
CGGCAtTaTCCGAAtTaTaTCAAcCAcTAACTTCtTaTCAAAAaCACCaTATTACCCATT
CATAATTCTAGCATTATGAGGGATTaTCATAACAAGCCTAATCTGCCTACGACAAACAGA
CCTAAAATCACTAATCGCCTACTCATCGGTGAGCCATATAGGCCTTGTTACCGCTGCAAC
ACTTACACAAACAGAATGAGCCTACACCGGGGCCATCACCCTTATAATTGCCCACGGCCT
AACATCATCATTATTATTTTGCTTAGCTAATACAAACTACGAACGAATCCACAGCCGAAC
ACTACTATTAACCCAAAATATACAACTATTACTACCCCTAATAGGTACATGATGACTACT
AGCTAGCCTAACCAATATAGCTCTCCCACCCACCATTAATCTTATAGGTGAATTAACAAT
TATCACATCACTCTTCAACTGATCTAACACTACAATCATCATTACAGGATTAGGCACCCT
AATCACCGCCACCTATACCTTACATATGTTCTCCTCAACCCAATGGGGAGAATTACCACA
ACACATTAAAATTATAACACCATCACATACACGAGAACACCTCATTATAACACTCCACAT
CCTACCCATAACACTACTAATAATAAAACCAGAACTAATTTGAGGTCCACTCTACTGTTA
ATGTAGTTTAAAATAAAATATTAGACTGTGGCTCTAAAGACAGAAGTTTAAACCTTCTTA
TAAACCGAGAAAGTAATAATAgAAACTGCTAATtCCTATtGCCTGaGATTaaaTTCACAG
CTTTCTCACTTtCaAaGGATaaCAGCTtAaTCCACTGGTTTtAGGAaCCACAaCCTCT
>16876_Pelodiscus_sinensis
CGGCAtTATCCGaATTATATCaACCACTAACTTCTTATCAAAAACACCATATTACCCATT
CATAATTCTAGCATTATGAGGGATTATCATAACAAGCCTAATCTGCCTACGACAAACAGA
CCTAAAATCACTAATCGCCTACTCATCGGTGAGCCATATAGGCCTTGTTACCGCTGCAAC
ACTTACACAAACAGAATGAGCCTACACCGGGGCCATCACCCTTATAATTGCCCACGGCCT
AACATCATCATTATTATTTTGCTTAGCTAATACAAACTACGAACGAATCCACAGCCGAAC
ACTATTATTAACCCAAAATATACAACTATTACTACCCCTAATAGGTACATGATGACTACT
AGCTAGCCTAACCAATATAGCTCTCCCACCCACCATTAATCTTATAGGTGAATTAACAAT
TATCACATCACTCTTCAACTGATCTAACACTACAATCATCATTACAGGATTAGGCACCCT
AATCACCGCCACCTATACCTTACATATGTTCTCCTCAACCCAATGGGGAGAATTACCACA
ACACATTAAAATTATAACACCATCACATACACGAGAACACCTCATTATAACACTCCACAT
CCTACCCATAACACTACTAATAATAAAACCAGAACTAATTTGAGGTCCACTCTACTGTTA
ATGTAGTTTAAAATAAAATATTAGACTGTGGCTCTAAAGACAGAAGTTTAAACCTTCTTA
TAAACCGAGAAAGTAATAATAGAAACTGCTAATTCCTATTGCCTGAGATTAAATTCACAG
CTTTCTCACTTTCAAAGGATAACAGCTTAATCCACTGGTTTTAGGAACCACAACCTCT
>16877_Pelodiscus_sinensis
CGGCAtTATCCGAATTATATCAACCACTAaCTTCTTATCAAAAACACCATATTACCCATT
CATAATTCTAGCATTATGAGGGATTATCATAACAAGCCTAATCTGCCTACGACAAACAGA
CCTAAAATCACTAATCGCCTACTCATCGGTGAGCCATATAGGCCTTGTTACCGCTGCAAC
ACTTACACAAACAGAATGAGCCTACACCGGGGCCATCACCCTTATAATTGCCCACGGCCT
AACATCATCATTATTATTTTGCTTAGCTAATACAAACTACGAACGAATCCACAGCCGAAC
ACTATTATTAACCCAAAATATACAACTATCACTACCCCTAATAGGTACATGATGACTACT
AGCTAGCCTAACCAATATAGCTCTCCCACCCACCATTAATCTTATAGGTGAATTAACAAT
TATCACATCACTCTTCAACTGATCTAACACTACAATCATCATTACAGGATTAGGCACCCT
AATCACCGCCACCTATACCTTACATATGTTCTCCTCAACCCAATGGGGAGAATTACCACA
ACACATTAAAATTATAACACCATCACATACACGAGAACACCTCATTATAACACTCCACAT
CCTACCCATAACACTACTAATAATAAAACCAGAACTAATTTGAGGTCCACTCTACTGTTA
ATGTAGTTTAAAATAAAATATTAGACTGTGGCTCTAAAGACAGAAGTTTAAACCTTCTTA
TAAACCGAGAAAGTAATAATAGAAACTGCTAATTCCTATTGCCTGAGATTAAATTCACAG
CTTTCTCACTTTCAAaGGATAACAGCTTAATCCACTGGTTTTAGGAACCACAACCTCT
>16878_Pelodiscus_sinensis
CGGCATTaTCCGAATTATATCAACCACTAACTTCTTATCAAAAACACCATATTACCCATT
CATAATTCTAGCATTATGAGGGATTATCATAACAAGCCTAATCTGCCTACGACAAACAGA
CCTAAAATCACTAATCGCCTACTCATCGGTGAGCCATATAGGCCTTGTTACCGCTGCAAC
ACTTACACAAACAGAATGAGCCTACACCGGGGCCATCACCCTTATAATTGCCCACGGCCT
AACATCATCATTATTATTTTGCTTAGCTAATACAAACTACGAACGAATCCACAGCCGAAC
ACTATTATTAACCCAAAATATACAACTATTACTACCCCTAATAGGTACATGATGACTACT
AGCTAGCCTAACCAATATAGCTCTCCCACCCACCATTAATCTTATAGGTGAATTAACAAT
TATCACATCACTCTTCAACTGATCTAACACTACAATCATCATTACAGGATTAGGCACCCT
AATCACCGCCACCTATACCTTACATATGTTCTCCTCAACCCAATGGGGAGAATTACCACA
ACACATTAAAATTATAACACCATCACATACACGAGAACACCTCATTATAACACTCCACAT
CCTACCCATAACACTACTAATAATAAAACCAGAACTAATTTGAGGTCCACTCTACTGTTA
ATGTAGTTTAAAATAAAATATTAGACTGTGGCTCTAAAGACAGAAGTTTAAACCTTCTTA
TAAACCGAGAAAGTAATAATAGAAACTGCTAATTCCTATTGCCTGAGATTAAATTCACAG
CTTTCTCACTTTCAAAGGATAACAGCTTAATCCACTGGTTTTAGGAACCACAACCTCT
>16879_Pelodiscus_sinensis
CGGCATTaTCCGAATTATATCAACCACTAACTTCTTATCAAAAACACCATATTACCCATT
CATAATTCTAGCATTATGAGGGATTATCATAACAAGCCTAATCTGCCTACGACAAACAGA
CCTAAAATCACTAATCGCCTACTCATcGGTGAGCCATATAGGCCTTGtTAcCGCTGCAAC
ACTTACACAAAcAGAAtGAGCCTACACCGGGGCCATCACCCTTATAAtTGCCCACGGCCT
AACATCATCATTATTATTTTGCTTAGCTAATACAAACTACGAACGAATCCACAGCCGAAC
AcTACTATTAACCCAAAATATACAACTATTACTACCCCTAATAGGTACATGATGACTACT
AGCTAGCCTAACCAATATAGCTCTCCCACCCACCATTAATCTTATAGGTGAATTAACAAT
TATCACATCACTCTTCAACTGATCTAACACTACAATCATCATTACAGGATTAGGCACCCT
AATCACCGCCACCTATACCTTACATATGTTCTCCTCAACCCAATGGGGAGAATTACCACA
ACACATTAAAATTATAACACCATCACATACACGAGAACACCTCATTATAACACTCCACAT
CCTACCCATAACACTACTAATAATAAAACCAGAACTAATTTGAGGTCCACTCTACTGTTA
ATGTAGTTTAAAATAAAATATTAGACTGTGGCTCTAAAGACAGAAGTTTAAACCTTCTTA
TAAACCGAGAAAGTAATAATAGAAACTGCTAATTCCTATTGCCTGAGATTAAATTCACAG
CTTTcTCACTTTCAAAGGATAACAGCTTAATCCACTGGTTTTAGGAaCCACAaCcTCT
>16907_Pelodiscus_sinensis
CGGCATTATcCGAATTATATCAACCACTAACTTCTTATCAAAAACACCATATTACCCATT
CATAATTCTAGCATTATGAGGAATTATCATAACAAGCCTAATCTGCCTACGCCAAACAGA
CCTAAAATCACTAATCGCCTACTCATCGGTGAGCCATATAGGCCTTGTTACCGCTGCAAC
ACTTACACAAACAGAATGAGCCTACACCGGAGCCATCACCCTTATAATTGCCCACGGCCT
AACATCATCATTATTATTTTGCTTAGCTAATACAAACTACGAACGAATCCACAGCCGAAC
ACTATTATTAACCCAAAATATACAACTATTACTCCCCCTAATAGGTACATGATGACTACT
AGCTAGCCTAACCAATATAGCTCTCCCACCCACCATTAATCTTATAGGTGAATTAACAAT
TATCACATCACTCTTCAACTGATCTAACACTACAATCATCATTACAGGATTAGGCACCCT
AATCACCGCCACCTATACCTTACATATGTTCTCCTCAACCCAATGGGGAGAATTACCACA
ACACATTAAAATTATAACACCATCACATACACGAGAACACCTCATTATAACACTCCATAT
CCTACCCATAACACTACTAATAATAAAACCAGAACTAATCTGAGGCCCACTCTACTGTTA
ATGTAGTTTAAAATAAAATATTAGACTGTGGCTCTAAAGACAGAAGTTTAAACCTTCTTA
TAAACCGAGAAAGTAATGATAGAAACTGCTAATTCCTATTGCCTGAGATTAAATTCACAG
CTTTCTCACTTTCAAAGGATAACAGCTTAATCCACTGGTTTTAGGAACCACAACCTCt
>16908_Pelodiscus_sinensis
CGGCATTaTCCGAATTATATCAACCACTAACTTCTTATCAAAAACACCATATTACCCATT
CATAATTCTAGCATTATGAGGAATTATCATAACAAGCCTAATCTGCCTACGCCAAACAGA
CCTAAAATCACTAATCGCCTACTCATCGGTGAGCCATATAGGCCTTGTTACCGCTGCAAC
ACTTACACAAACAGAATGAGCCTACACCGGAGCCATCACCCTTATAATTGCCCACGGCCT
AACATCATCATTATTATTTTGCTTAGCTAATACAAACTACGAACGAATCCACAGCCGAAC
ACTATTATTAACCCAAAATATACAACTATTACTCCCCCTAATAGGTACATGATGACTACT
AGCTAGCCTAACCAATATAGCTCTCCCACCCACCATTAATCTTATAGGTGAATTAACAAT
TATCACATCACTCTTCAACTGATCTAACACTACAATCATCATTACAGGATTAGGCACCCT
AATCACCGCCACCTATACCTTACATATGTTCTCCTCAACCCAATGGGGAGAATTACCACA
ACACATTAAAATTATAACACCATCACATACACGAGAACACCTCATTATAACACTCCATAT
CCTACCCATAACACTACTAATAATAAAACCAGAACTAATCTGAGGCCCACTCTACTGTTA
ATGTAGTTTAAAATAAAATATTAGACTGTGGCTCTAAAGACAGAAGTTTAAACCTTCTTA
TAAACCGAGAAAGTAATGATAGAAACTGCTAATTCCTATTGCCTGAGATTAAATTCACAG
CTTTCTCACTTTCAAAGGATAACAGCTTAATCCACTGGTTTTAGGAACCACAACCTCT
>16909_Pelodiscus_sinensis
CGGCATTaTCCGAATTATATCAACCACTAACTTCTTATCAAAAACACCATATTACCCATT
CATAATTCTAGCATTATGAGGAATTATCATAACAAGCCTAATCTGCcTACGCCAAACAGA
CCTAAAATCACTAATCGCCTACTCATCGGTGAGCCATATAGGCCTTGTTACCGCTGCAAC
ACTTACACAAACAGAATGAGCCTACACCGGAGCCATCACCCTTATAATTGCCCACGGCCT
AACATCATCATTATTATTTTGCTTAGCTAATACAAACTACGAACGAATCCACAGCCGAAC
ACTATTATTAACCCAAAATATACAACTATTACTCCCCCTAATAGGTACATGATGACTACT
AGCTAGCCTAACCAATATAGCTCTCCCACCCACCATTAATCTTATAGGTGAATTAACAAT
TATCACATCACTCTTCAACTGATCTAACACTACAATCATCATTACAGGATTAGGCACCCT
AATCACCGCCACCTATACCTTACATATGTTCTCCTCAACCCAATGGGGAGAATTACCACA
ACACATTAAAATTATAACACCATCACATACACGAGAACACCTCATTATAACACTCCATAT
CCTACCCATAACACTACTAATAATAAAACCAGAACTAATCTGAGGCCCACTCTACTGTTA
ATGTAGTTTAAAATAAAATATTAGACTGTGGCTCTAAAGACAGAAGTTTAAACCTTCTTA
TAAACCGAGAAAGTAATGATAGAAACTGCTAATTCCTATTGCCTGAGATTAAATTCACAG
CTTTCTCACTTTCAAAGGATAACAGCTTAATCCACTGGTTTTAGGAACCACAACCTCt
>16910_Pelodiscus_sinensis
CGGCATTaTCCGAATTATATCAACCACTAACTTCTTATCAAAAACACCATATTACCCATT
CATAATTCTAGCATTaTGAGGAaTTATCATAACAAGCCTAATCTGCCTACGcCaAACAGA
CCTAAAATCAcTAATCGCCTACTCATCGGTGAGCCATATAGGCCTTGTTACCGCTGCAAC
ACTTACACAAACAGAATGAGCCTACACCGGAGCCATCACCCTTATAATTGCCCACGGCCT
AACATCATCATTATTATTTTGCTTAGCTAATACAAACTACGAACGAATCCACAGCCGAAC
ACTATTATTAACCCAAAATATACAACTATTACTCCCCCTAATAGGTACATGATGACTACT
AGCTAGCCTAACCAATATAGCCCTCCCACCCACCATTAATCTTATAGGTGAATTAACAAT
TATCACATCACTCTTCAACTGATCTAACACTACAATCATCATTACAGGATTAGGCACCCT
AATCACCGCCACCTATACCTTACATATGTTCTCCTCAACCCAATGGGGAGAATTACCACA
ACACATTAAAATTATAACACCATCACATACACGAGAACACCTCATTATAACACTCCACAT
CCTACCCATAACACTACTAATAATAAAACCAGAACTAATCTGAGGCCCACTCTACTGTTA
ATGTAGTTTAAAGTAAAATATTAGACTGTGGCTCTaAAGACAGAAGTTTAAACCTTCTTA
TAAACCGAGAAAGTAATGATAGAAACTGCTAATTCCTATTGCCTGAGATTAAATTCACAG
CTTTCTCACTTTCaaAGGATAAcAGCTTAATCCACtGGttTTAGGAGCCACAACCTCt
>16911_Pelodiscus_sinensis
CGGCATTaTCCGAATTATATCAACCACTAACTTCTTATCAAAAACACCATATTACCCATT
CATAATTCTAGCATTATGAGGAATTATCATAACAAGCCTAATCTGCCTACGCCAAACAGA
CCTAAAATCACTAATCGCCTACTCATCGGTGAGCCATATAGGCCTTGTTACCGCTGCAAC
ACTTACACAAACAGAATGAGCCTACACCGGAGCCATCACCCTTATAATTGCCCACGGCCT
AACATCATCATTATTATTTTGCTTAGCTAATACAAACTACGAACGAATCCACAGCCGAAC
ACTATTATTAACCCAAAATATACAACTATTACTCCCCCTAATAGGTACATGATGACTACT
AGCTAGCCTAACCAATATAGCTCTCCCACCCACCATTAATCTTATAGGTGAATTAACAAT
TATCACATCACTCTTCAACTGATCTAACACTACAATCATCATTACAGGATTAGGCACCCT
AATCACCGCCACCTATACCTTACATATGTTCTCCTCAACCCAATGGGGAGAATTACCACA
ACACATTAAAATTATAACACCGTCACATACACGAGAACACCTCATTATAACACTCCATAT
CCTACCCATAACACTACTAATAATAAAACCAGAACTAATCTGAGGCCCACTCTACTGTTA
ATGTAGTTTAAAATAAAATATTAGACTGTGGCTCTAAAGACAGAAGTTTAAACCTTCTTA
TAAACCGAGAAAGTAATGATAGAAACTGCTAATTCCTATTGCCTGAGATTAAATTCACAG
CTTTCTCACTTTCAAaGGATaACAGCTTAATCCACTGGtTtTAGGAACCACAACCTCt
>16912_Pelodiscus_sinensis
CGGCATTaTCCGAATTATATCAACCACTAACTTCTTATCAAAAACACCATATTACCCATT
CATAATTCTAGCATTATGAGGAATTATCATAACAAGCCTAATCTGCCTACGCCAAACAGA
CCTAAAATCACTAATCGCCTACTCATCGGTGAGCCATATAGGCCTTGTTACCGCTGCAAC
ACTTACACAAACAGAATGAGCCTACACCGGAGCCATCACCCTTATAATTGCCCACGGCCT
AACATCATCATTATTATTTTGCTTAGCTAATACAAACTACGAACGAATCCACAGcCGAAC
ACTATTATTAAcCCAAAAtATACAACtATTACTCCCCCTAATAGGTACATGATGACTACT
AGCTAGCCTAACCAATATAGCTCTCCCACCCACCATTAATCtTATAGGTGAATTAACAAT
TATCACATCACTCTTCAACTGATCTAACACTACAATCATCATTACAGGATTAGGCACCCT
AATCACCGCCACCTATACCTTACATATGTTCTCCTCAACCCAATGGGGAGAATTACCACA
ACACATTAAAATTATAACACCATCACATACACGAGAACACCTCATTATAACACTCCATAT
CCTACCCATAACACTACTAATAATAAAACCAGAACTAATCTGAGGCCCACTCTACTGTTA
ATGTAGTTTAAAATAAAATATTAGACTGTGGCTCTAAAGACAGAAGTTTAAACCTTCTTA
TAAACCGAGAAAGTAATGATAGAAACTGCTAATTCCTATTGCCTGAGATTAAATTCACAG
CTTTCTCACTTTCAAAGGATAACAGCTTAATCCACTGGTTTTAGGAACCACAACcTCT
>16913_Pelodiscus_sinensis
CGGCATTaTCCGAATTATATCAACCACTAACTTCTTATCAAAAACACCATATTACCCATT
CATAATTCTAGCATTATGAGGAATTATCATAACAAGCCTAATCTGCCTACGCCAAACAGA
CCTAAAATCACTAATCGCCTACTCATCGGTGAGCCATATAGGCCTTGTTACCGCTGCAAC
ACTTACACAAACAGAATGAGCCTACACCGGAGCCATCACCCTTATAATTGCCCACGGCCT
AACATCATCATTATTATTTTGCTTAGCTAATACAAACTACGAACGAATCCACAGCCGAAC
ACTATTATTAACCCAAAATATACAACTATTACTCCCCCTAATAGGTACATGATGACTACT
AGCTAGCCTAACCAATATAGCTCTCCCACCCACCATTAATCTTATAGGTGAATTAACAAT
TATCACATCACTCTTCAACTGATCTAACACTACAATCATCATTACAGGATTAGGCACCCT
AATCACCGCCACCTATACCTTACATATGTTCTCCTCAACCCAATGGGGAGAATTACCACA
ACACATTAAAATTATAACACCATCACATACACGAGAACACCTCATTATAACACTCCATAT
CCTACCCATAACACTACTAATAATAAAACCAGAACTAATCTGAGGCCCACTCTACTGTTA
ATGTAGTTTAAAATAAAATATTAGACTGTGGCTCTAAAGACAGAAGTTTAAACCTTCTTA
TAAACCGAGAAAGTAATGATAGAAACTGCTAATTCCTATTGCCTGAGATTAAATTCACAG
CTTTCTCACTTTCAAAGGATAACAGCTTAATCCACTGGTTTTAGGAACCACAACCTCT
>16914_Pelodiscus_sinensis
CGGCATTaTCCGAATTATATCAACCACTAACTTCTTATCAAAAACACCATATTACCCATT
CATAATTCTAGCATTATGAGGAATTATCATAACAAGCCTAATCTGCCTACGCCAAACAGA
CCTAAAATCACTAATCGCCTACTCATCGGTGAGCCATATAGGCCTTGTTACCGCTGCAAC
ACTTACACAAACAGAATGAGCCTACACCGGAGCCATCACCCTTATAATTGCCCACGGCCT
AACATCATCATTATTATTTTGCTTAGCTAATACAAACTACGAACGAATCCACAGCCGAAC
ACTATTATTAACCCAAAATATACAACTATTACTCCCCCTAATAGGTACATGATGACTACT
AGCTAGCCTAACCAATATAGCCCTCCCACCCACCATTAATCTTATAGGTGAATTAACAAT
TATCACATCACTCTTCAACTGATCTAACACTACAATCATCATTACAGGATTAGGCACCCT
AATCACCGCCACCTATACCTTACATATGTTCTCCTCAACCCAATGGGGAGAATTACCACA
ACACATTAAAATTATAACACCATCACATACACGAGAACACCTCATTATAACACTCCACAT
CCTACCCATAACACTACTAATAATAAAACCAGAACTAATCTGAGGCCCACTCTACTGTTA
ATGTAGTTTAAAGTAAAATATTAGACTGTGGCTCTAAAGACAGAAGTTTAAACCTTCTTA
TAAACCGAGAAAGTAATGATAGAAACTGCTAATTCCTATTGCCTGAGATTAAATTCACAG
CTTTCTCACTTTCAAAGGATAACAGCTTAATCCACTGGTTTTAGGAACCACAACCTCT
>16915_Pelodiscus_sinensis
CGGCATTaTCCGAATTATATCAACCACTAACTTCTTATCAAAAACACCATATTACCCATT
CATAATTCTAGCATTATGAGGAATTATCATAACAAGCCTAATCTGCCTACGCCAAACAGA
CCTAAAATCACTAATCGCCTACTCATCGGTGAGCCATATAGGCCTTGTTACCGCTGCAAC
ACTTACACAAACAGAATGAGCCTACACCGGAGCCATCACCCTTATAATTGCCCACGGCCT
AACATCATCATTATTATTTTGCTTAGCTAATACAAACTACGAACGAATCCACAGCCGAAC
ACTATTATTAACCCAAAATATACAACTATTACTCCCCCTAATAGGTACATGATGACTACT
AGCTAGCCTAACCAATATAGCTCTCCCACCCACCATTAATCTTATAGGTGAATTAACAAT
TATCACATCACTCTTCAACTGATCTAACACTACAATCATCATTACAGGATTAGGCACCCT
AATCACCGCCACCTATACCTTACATATGTTCTCCTCAACCCAATGGGGAGAATTACCACA
ACACATTAAAATTATAACACCATCACATACACGAGAACACCTCATTATAACACTCCATAT
CCTACCCATAACACTACTAATAATAAAACCAGAACTAATCTGAGGCCCACTCTACTGTTA
ATGTAGTTTAAAATAAAATATTAGACTGTGGCTCTAAAGACAGAAGTTTAAACCTTCTTA
TAAACCGAGAAAGTAATGATAGAAACTGCTAATTCCTATTGCCTGAGATTAAATTCACAG
CTTTCTCACTTTCAAaGGATAACAGCTTAATCCACTGGTTTTAGGAACCACAACCTCT
>16916_Pelodiscus_sinensis
CGGCATtATCCGAATTATATCAACCAcTAACTTCTTaTCAAAAaCAccaTATtACCCATT
CATAATTCTAGCATTATGAGGAATTATCATAACAAGCCTAATCTGCCTACGCCAAACAGA
CCTAAAATCACTAATCGCCTACTCATCGGTGAGCCATATAGGCCTTGTTACCGCTGCAAC
ACTTACACAAACAGAATGAGCCTACACCGGAGCCATCACCCTTATAATTGCCCACGGCCT
AACATCATCATTATTATTTTGCTTAGCTAATACAAACTACGAACGAATCCACAGCCGAAC
ACTATTATTAACCCAAAATATACAACTATTACTCCCCCTAATAGGTACATGATGACTACT
AGCTAGCCTAACCAATATAGCCCTCCCACCCACCATTAATCTTATAGGTGAATTAACAAT
TATCACATCACTCTTCAACTGATCTAACACTACAATCATCATTACAGGATTAGGCACCCT
AATCACCGCCACCTATACCTTACATATGTTCTCCTCAACCCAATGGGGAGAATTACCACA
ACACATTAAAATTATAACACCATCACATACACGAGAACACCTCATTATAACACTCCACAT
CCTACCCATAACACTACTAATAATAAAACCAGAACTAATCTGAGGCCCACTCTACTGTTA
ATGTAGTTTAAAGTAAAATATTAGACTGTGGCTCTAAAGACAGAAGTTTAAACCTTCTTA
TAAACCGAGAAAGTAATGATAGAAACTGCTAaTTCCTATTGCcTGAGaTTAAaTTcACAG
CTTTCTCACTTTCAAAGGATAaCAGCTTAATCCACTGGTTTTAGGAGCCACAACCTCt
>16918_Pelodiscus_sinensis
CGGCAtTATCCGAAtTATATCAAcCACTAaCTTCtTATCAAAAACACCATATTACCCATT
CATAATTCTAGCATTATGAGGAATTATCATAACAAGCCTAATCTGCCTACGCCAAACAGA
CCTAAAATCACTAATCGCCTACTCATCGGTGAGCCATATAGGCCTTGTTACCGCTGCAAC
ACTTACACAAACAGAATGAGCCTACACCGGAGCCATCACCCTTATAATTGCCCACGGCCT
AACATCATCATTATTATTTTGCTTAGCTAATACAAACTACGAACGAATCCACAGCCGAAC
ACTATTATTAACCCAAAATATACAACTATTACTCCCCCTAATAGGTACATGATGACTACT
AGCTAGCCTAACCAATATAGCTCTCCCACCTACCATTAATCTTATAGGTGAATTAACAAT
TATCACATCACTCTTCAACTGATCTAACACTACAATCATCATTACAGGATTAGGCACCCT
AATCACCGCCACCTATACCTTACATATGTTCTCCTCAACCCAATGGGGAGAATTACCACA
ACACATTAAAATTATAACACCATCACATACACGAGAACACCTCATTATAACACTCCATAT
CCTACCCATAACACTACTAATAATAAAACCAGAACTAATCTGAGGCCCACTCTACTGTTA
ATGTAGTTTAAAATAAAATATTAGACTGTGGCTCTAAAGACAGAAGTTTAAACCTTCTTA
TAAACCGAGAAAGTAATGATAGAAACTGCTAATTCCTATTGCCTGAGATTAAaTTCACAG
CTTTCTCACTTTCAAaGGATAaCAGCTTAaTCCACTGGTTTTAGGAaCCACAACCtCT
